# Supplementary material for: Single‐Cell Analysis of Endothelial Cell Injury in IgA Nephropathy
Source: Immun Inflamm Dis. 2025 Feb 13;13(2):e70149. doi: 10.1002/iid3.70149 (PMC11822453; doi:10.1002/iid3.70149)
Supplement: Supplementary file 4 — Supporting information. [file IID3-13-e70149-s002.xls]

## Sheet: Supplementary Table 3
	p_val	avg_log2FC	pct.1	pct.2	p_val_adj
AKR1B10	0	-1.45124	0.005	0.29	0
ALDOB	0	-2.49552	0.276	0.776	0
FABP1	0	-2.30451	0.061	0.489	0
FGB	0	-1.41336	0.038	0.369	0
FTL	0	-2.10613	0.95	0.998	0
GPX3	0	-3.02003	0.564	0.95	0
GSTA1	0	-2.49309	0.147	0.58	0
MTND1P23	0	2.67571	0.549	0.116	0
RPS4Y1	0	-0.855662	0.066	0.445	0
NQO1	4.28648e-306	-1.53517	0.171	0.554	9.93862e-302
MT-RNR1	2.50838e-297	0.863922	1	1	5.81594e-293
SLC13A3	2.52994e-286	-1.34187	0.074	0.409	5.86592e-282
SOX4	2.46448e-268	1.42718	0.744	0.364	5.71415e-264
QPRT	8.02204e-258	-1.68492	0.34	0.672	1.85999e-253
PLTP	2.06319e-256	-1.35413	0.071	0.372	4.78371e-252
MTATP6P1	4.95368e-255	0.84581	0.985	0.893	1.14856e-250
NFKBIZ	1.26206e-249	1.7318	0.604	0.207	2.92622e-245
EIF1AY	1.08869e-235	-0.682635	0.035	0.302	2.52423e-231
CYP4F3	2.39415e-235	-1.11363	0.037	0.296	5.55107e-231
GAPDH	2.8884e-230	-1.01111	0.884	0.96	6.69705e-226
CD24	1.21156e-229	1.31873	0.778	0.497	2.80912e-225
ACSL1	2.27703e-224	-1.29531	0.187	0.499	5.27953e-220
HPD	3.92101e-224	-1.08484	0.068	0.35	9.09126e-220
SLC22A8	9.25405e-222	-1.31757	0.12	0.43	2.14564e-217
FAM151A	7.6775e-221	-1.19391	0.097	0.395	1.7801e-216
XIST	7.47783e-219	0.942441	0.321	0	1.73381e-214
MIOX	5.2874e-217	-1.43933	0.178	0.505	1.22594e-212
ATP5F1E	3.87665e-213	-0.770078	0.856	0.96	8.98839e-209
HLA-DRB5	1.50375e-209	-0.936381	0.016	0.228	3.4866e-205
AGXT2	1.50818e-209	-1.17442	0.097	0.38	3.49687e-205
MCCD1	2.60578e-207	-1.21726	0.124	0.417	6.04176e-203
PTMA	4.83398e-206	0.633336	0.991	0.947	1.12081e-201
MTCO1P23	2.50845e-205	0.964693	0.304	0	5.81609e-201
APOE	1.09673e-204	-0.920504	0.349	0.69	2.54288e-200
AGMAT	1.72278e-195	-1.21264	0.138	0.429	3.99444e-191
MT-ND5	8.42707e-195	0.563033	0.999	0.994	1.9539e-190
MT-ND2	9.20807e-195	0.610181	0.999	0.994	2.13498e-190
ABCC2	2.12805e-194	-0.920654	0.039	0.266	4.93409e-190
DCXR	8.18131e-191	-1.11711	0.316	0.613	1.89692e-186
GADD45B	4.19029e-188	1.42369	0.743	0.488	9.7156e-184
ECHS1	1.00556e-184	-1.34696	0.526	0.752	2.33149e-180
SLC5A12	8.37096e-183	-1.12627	0.181	0.488	1.94089e-178
SUCLG1	6.01953e-182	-1.12588	0.816	0.937	1.39569e-177
SCD	1.69904e-180	-0.761959	0.027	0.231	3.9394e-176
EEF1A1	6.14255e-180	0.572016	0.991	0.978	1.42421e-175
BHMT2	9.91743e-180	-1.43517	0.366	0.623	2.29946e-175
SLC16A9	5.85753e-179	-1.39352	0.197	0.489	1.35813e-174
MME	4.11641e-177	-1.67692	0.162	0.452	9.5443e-173
IRF1	4.23526e-175	1.59617	0.534	0.217	9.81988e-171
NFKBIA	1.3258e-174	1.19073	0.758	0.521	3.074e-170
SLC22A6	1.37233e-174	-1.03736	0.105	0.366	3.18187e-170
AK4	1.92793e-171	-1.37383	0.219	0.495	4.4701e-167
MSMO1	1.18969e-170	-0.948736	0.176	0.445	2.75843e-166
IER3	1.26777e-170	1.03554	0.61	0.291	2.93946e-166
CMBL	5.54693e-169	-1.6892	0.407	0.636	1.28611e-164
DBI	6.71662e-169	-1.00273	0.72	0.862	1.55732e-164
SLC7A8	2.2047e-167	-0.938229	0.134	0.399	5.11181e-163
JUNB	6.88449e-163	1.11523	0.655	0.355	1.59624e-158
SLC4A4	8.69372e-163	-1.2956	0.338	0.596	2.01573e-158
AKAP12	2.09567e-162	1.54128	0.425	0.115	4.85903e-158
MT-ND4L	7.24789e-162	0.671747	0.981	0.936	1.6805e-157
INSIG1	6.76025e-161	-1.04439	0.16	0.419	1.56743e-156
AL365357.1	8.59869e-161	0.635624	0.252	0.002	1.99369e-156
DPEP1	1.08011e-160	-1.00649	0.129	0.384	2.50435e-156
UBC	4.86693e-160	-0.679049	0.826	0.961	1.12845e-155
MT-CO1	8.46553e-159	0.47279	0.999	1	1.96282e-154
ACSM2A	2.77567e-158	-1.33814	0.308	0.584	6.43568e-154
ASPDH	4.51297e-157	-0.695258	0.024	0.204	1.04638e-152
CES2	1.27122e-156	-1.21336	0.254	0.51	2.94745e-152
SLC34A1	6.47354e-155	-0.942244	0.09	0.328	1.50096e-150
QDPR	7.49592e-155	-0.999568	0.186	0.441	1.73801e-150
GPD1	1.21943e-152	-0.819105	0.07	0.288	2.82736e-148
UPB1	2.24363e-151	-0.656177	0.028	0.208	5.20207e-147
DDC	1.29717e-150	-1.00059	0.163	0.418	3.00762e-146
NPHS2	7.2236e-147	-2.95724	0.01	0.159	1.67487e-142
APP	7.57736e-147	0.921284	0.706	0.429	1.75689e-142
H3F3B	1.17789e-145	0.674685	0.919	0.818	2.73106e-141
HES1	1.70317e-145	0.732482	0.755	0.429	3.94898e-141
PTH1R	1.9996e-145	-1.00829	0.288	0.562	4.63628e-141
KRT7	1.92365e-144	1.05998	0.317	0.053	4.46017e-140
DDX3Y	3.09453e-144	-0.442299	0.035	0.226	7.17499e-140
TXNIP	5.86408e-144	0.94523	0.819	0.599	1.35964e-139
NPL	1.38964e-143	-0.654318	0.04	0.226	3.22202e-139
ADAMTS1	2.39983e-143	1.12698	0.426	0.136	5.56425e-139
DCDC2	2.5493e-143	0.978427	0.581	0.294	5.91081e-139
HIST1H4C	1.38295e-142	0.913489	0.82	0.637	3.20651e-138
UGT2B7	3.89826e-142	-1.25877	0.365	0.622	9.0385e-138
ACSM2B	5.44438e-142	-1.23053	0.291	0.553	1.26233e-137
SLC13A1	1.74077e-141	-1.17201	0.226	0.488	4.03614e-137
ATOX1	1.11468e-139	-0.944238	0.421	0.648	2.5845e-135
ACO1	3.34299e-139	-1.03184	0.162	0.397	7.75106e-135
SOCS3	3.5619e-139	0.975823	0.364	0.094	8.25863e-135
PSAT1	4.69563e-139	-0.857564	0.071	0.276	1.08873e-134
AP1M2	2.0833e-138	-0.900085	0.147	0.377	4.83034e-134
NOX4	5.86452e-138	-0.838953	0.108	0.33	1.35975e-133
S100A10	2.93579e-137	0.828802	0.756	0.538	6.80692e-133
SLC9A3R1	2.9358e-137	-0.94128	0.239	0.485	6.80695e-133
IDH2	1.86728e-135	-0.879312	0.348	0.588	4.32948e-131
RAB11FIP3	4.51756e-133	-0.719953	0.075	0.278	1.04744e-128
PEPD	7.25849e-133	-1.0907	0.328	0.56	1.68295e-128
UQCRQ	7.36972e-132	-0.700246	0.74	0.887	1.70874e-127
RPS4X	6.42772e-131	0.624401	0.848	0.721	1.49033e-126
ACADSB	8.16269e-131	-0.983987	0.166	0.396	1.8926e-126
CCL2	1.23644e-129	1.51237	0.325	0.072	2.86682e-125
PRAP1	1.4975e-128	-0.658258	0.047	0.224	3.4721e-124
MT-TP	2.08323e-128	0.872772	0.723	0.479	4.83017e-124
ATP5F1A	9.53158e-128	-0.750536	0.661	0.812	2.20999e-123
DPYS	2.68043e-126	-0.871209	0.157	0.389	6.21485e-122
ENTPD5	1.27728e-125	-0.820308	0.153	0.38	2.96151e-121
ATP5MC3	1.70862e-125	-0.779818	0.684	0.825	3.9616e-121
TXN	1.89366e-125	-1.09415	0.735	0.865	4.39063e-121
SLC12A1	7.38915e-124	2.0272	0.337	0.087	1.71325e-119
FTH1	4.68868e-123	-0.804026	0.971	0.994	1.08712e-118
CXCL3	1.65366e-122	1.03687	0.337	0.083	3.83418e-118
PDZK1IP1	8.93722e-122	-1.00968	0.442	0.677	2.07218e-117
THRSP	2.51851e-121	-0.410173	0.005	0.121	5.83941e-117
CEBPD	6.32717e-121	1.20869	0.678	0.498	1.46702e-116
MAOA	1.28016e-120	-0.874642	0.152	0.37	2.96817e-116
BICC1	6.0084e-120	0.861986	0.504	0.235	1.39311e-115
KHK	6.57862e-120	-0.81646	0.128	0.344	1.52532e-115
ATF3	2.96026e-119	1.03679	0.641	0.364	6.86366e-115
ASS1	1.13627e-118	-1.03386	0.312	0.545	2.63455e-114
S100A11	3.60814e-118	0.724779	0.775	0.547	8.36584e-114
CXCL1	3.5626e-116	1.28808	0.266	0.044	8.26024e-112
RPL5	5.69579e-116	0.477744	0.945	0.915	1.32063e-111
KLF5	6.37473e-116	0.665998	0.298	0.066	1.47805e-111
ITM2C	6.94186e-116	1.37871	0.624	0.384	1.60954e-111
CTSA	2.83022e-115	-0.737659	0.363	0.587	6.56214e-111
GALM	1.38213e-114	-1.03321	0.232	0.446	3.20461e-110
SLC22A12	1.53636e-114	-0.689583	0.065	0.246	3.5622e-110
PNRC1	3.12064e-113	0.733209	0.754	0.583	7.23552e-109
RARRES3	3.91102e-113	-0.84662	0.304	0.53	9.06809e-109
GNPDA1	1.83492e-112	-0.834182	0.149	0.356	4.25444e-108
LDHB	4.8129e-112	-0.78858	0.867	0.907	1.11592e-107
RRAD	5.01457e-111	0.966261	0.339	0.098	1.16268e-106
CTSB	6.61467e-111	-1.06891	0.584	0.754	1.53368e-106
C3orf85	8.72695e-111	-0.572186	0.039	0.195	2.02343e-106
ALDH1B1	1.88211e-110	-0.658559	0.077	0.257	4.36385e-106
PMAIP1	1.31175e-109	0.704599	0.267	0.05	3.04143e-105
TRIM6	1.33986e-109	-0.765727	0.093	0.281	3.1066e-105
SOX9	1.47635e-109	0.90478	0.343	0.104	3.42306e-105
SELENOP	2.00222e-109	-0.703634	0.575	0.761	4.64235e-105
GPX2	4.17683e-109	-0.509477	0.008	0.12	9.6844e-105
GSTA2	1.10562e-108	-0.79648	0.061	0.234	2.5635e-104
CXCL2	6.41496e-108	1.0248	0.417	0.159	1.48737e-103
AC092813.2	5.65041e-107	-1.17128	0.005	0.11	1.3101e-102
UQCRFS1	6.32375e-107	-0.751897	0.411	0.611	1.46622e-102
NDNF	9.27991e-107	-0.902262	0.006	0.112	2.15164e-102
ALDH4A1	1.02091e-106	-0.779255	0.162	0.367	2.36709e-102
PPFIBP1	3.81796e-106	0.943092	0.502	0.258	8.85232e-102
ETFB	6.23662e-106	-0.829678	0.312	0.519	1.44602e-101
ALPL	8.54075e-106	-0.467343	0.029	0.169	1.98026e-101
RPS6	2.83714e-105	0.414009	0.966	0.956	6.57819e-101
SORD	1.05971e-104	-0.658053	0.077	0.252	2.45704e-100
BTG1	2.21715e-104	0.721253	0.722	0.514	5.14068e-100
MARCKS	4.80817e-104	0.807113	0.395	0.148	1.11482e-99
HMOX1	1.35948e-103	-0.761812	0.091	0.273	3.15209e-99
FGF1	1.72962e-103	-2.20522	0.017	0.138	4.0103e-99
SAT1	2.49312e-102	0.590305	0.812	0.668	5.78056e-98
MTND4P12	5.62249e-102	1.59856	0.286	0.08	1.30363e-97
CRYM	5.93683e-102	-0.668239	0.059	0.22	1.37651e-97
SLC2A2	1.42902e-101	-0.762697	0.095	0.273	3.31332e-97
AKR1C1	2.15597e-101	-1.01046	0.151	0.352	4.99883e-97
TMEM174	4.68979e-101	-0.615451	0.067	0.237	1.08737e-96
MAF	7.13937e-101	-0.891025	0.289	0.502	1.65533e-96
PKLR	2.06643e-100	-0.430872	0.015	0.133	4.79123e-96
ALDH8A1	4.25721e-100	-0.744077	0.114	0.299	9.87078e-96
UQCR10	5.16577e-100	-0.625894	0.676	0.81	1.19773e-95
PCOLCE2	5.18776e-100	-1.20441	0.01	0.117	1.20283e-95
MSRA	8.10904e-100	-0.710041	0.13	0.321	1.88016e-95
SCRN2	1.00588e-99	-0.740993	0.147	0.34	2.33222e-95
CTXN3	1.83745e-99	-0.474151	0.03	0.166	4.2603e-95
COX5A	9.88592e-99	-0.673299	0.529	0.703	2.29215e-94
SLC5A2	1.35907e-98	-0.596369	0.058	0.215	3.15114e-94
SOST	1.4328e-98	-1.09303	0.019	0.141	3.32208e-94
RNF186	1.89576e-98	-0.422453	0.017	0.135	4.39552e-94
ALDH6A1	1.68036e-97	-0.774355	0.456	0.646	3.89609e-93
IER2	2.44372e-97	0.726726	0.701	0.462	5.66602e-93
PABPC1	4.0342e-97	0.563092	0.943	0.912	9.3537e-93
SFXN2	8.69505e-97	-0.548098	0.056	0.21	2.01603e-92
CHCHD10	9.05397e-97	-0.684862	0.609	0.773	2.09925e-92
ENPEP	1.98464e-96	-0.669757	0.189	0.399	4.60158e-92
ALDH1L1	4.15022e-96	-0.60143	0.091	0.264	9.62271e-92
SAT2	8.74863e-96	-0.807995	0.26	0.46	2.02846e-91
TPM4	1.66475e-95	0.755922	0.615	0.356	3.85989e-91
SSTR2	7.9471e-95	-0.567467	0.03	0.16	1.84261e-90
EGOT	1.09092e-94	0.768807	0.343	0.12	2.52941e-90
JUN	2.94695e-94	0.623456	0.842	0.628	6.83279e-90
UMOD	1.30462e-93	1.36526	0.374	0.145	3.0249e-89
PIPOX	5.71118e-93	-0.686174	0.069	0.229	1.3242e-88
WFDC2	6.94613e-93	1.02326	0.632	0.39	1.61053e-88
PROM1	1.61891e-92	0.609176	0.187	0.018	3.7536e-88
PPP1R15A	2.21079e-92	0.789425	0.547	0.317	5.12594e-88
EPHX1	7.66778e-92	-0.660904	0.133	0.313	1.77785e-87
BORCS7	8.80222e-91	-0.676996	0.351	0.547	2.04088e-86
SLC25A3	2.11113e-90	-0.606122	0.627	0.767	4.89485e-86
DUSP23	3.73988e-90	-0.79537	0.277	0.468	8.67129e-86
SFXN1	1.09668e-89	-0.630296	0.112	0.284	2.54276e-85
FAH	5.21072e-89	-0.576499	0.1	0.268	1.20816e-84
PTGR1	6.49657e-89	-0.689399	0.393	0.58	1.50629e-84
COX8A	8.88385e-89	-0.595956	0.633	0.775	2.05981e-84
ACP5	1.04278e-88	-0.608689	0.107	0.279	2.4178e-84
ADI1	1.13516e-88	-0.738827	0.491	0.656	2.63197e-84
APOD	1.6232e-88	-0.925842	0.009	0.105	3.76354e-84
CTSC	2.79277e-88	0.78215	0.46	0.235	6.47531e-84
ZFY-AS1	2.9096e-88	-0.34222	0.01	0.11	6.74619e-84
GHITM	3.63074e-88	-0.646874	0.513	0.674	8.41822e-84
TKT	5.1447e-88	-0.778984	0.271	0.458	1.19285e-83
MT1X	5.33197e-88	-0.295036	0.477	0.714	1.23627e-83
CYP17A1	1.59678e-87	-0.492245	0.031	0.156	3.70229e-83
SLC7A9	2.04981e-87	-0.514833	0.061	0.211	4.7527e-83
TCF21	4.20798e-87	-0.945016	0.013	0.114	9.75662e-83
POU3F3	5.57989e-87	0.780861	0.438	0.214	1.29375e-82
HBEGF	1.01552e-86	0.660787	0.356	0.135	2.35459e-82
UCHL1	1.59014e-86	0.660524	0.289	0.088	3.6869e-82
ID2	6.46834e-86	0.609344	0.744	0.573	1.49975e-81
TNFSF10	3.02387e-85	1.13368	0.583	0.396	7.01115e-81
CRYAB	3.61946e-85	-0.837216	0.666	0.833	8.39207e-81
RHCG	3.86713e-85	-1.00742	0.097	0.262	8.96633e-81
CPVL	3.92583e-85	0.684043	0.423	0.2	9.10243e-81
NTN4	4.41965e-85	0.68331	0.287	0.089	1.02474e-80
NTNG1	5.01345e-85	-0.763524	0.009	0.101	1.16242e-80
ID4	5.08377e-85	0.533822	0.279	0.081	1.17872e-80
APLP2	8.44167e-85	0.491622	0.876	0.789	1.95729e-80
CUBN	2.00523e-83	-0.500192	0.269	0.504	4.64933e-79
MTRNR2L1	2.21123e-83	0.836396	0.188	0.029	5.12695e-79
DCN	3.00151e-83	-1.58763	0.025	0.139	6.9593e-79
PTPRO	3.98513e-83	-1.09767	0.017	0.119	9.23993e-79
TMSB10	4.53718e-83	0.621405	0.862	0.779	1.05199e-78
MT-TS2	8.11861e-83	0.591461	0.299	0.1	1.88238e-78
MAFF	1.19046e-82	0.798251	0.379	0.165	2.7602e-78
PRLR	1.55125e-82	-0.553318	0.124	0.297	3.59672e-78
FAHD1	2.35744e-82	-0.77318	0.311	0.493	5.46597e-78
IGFBP7	4.38459e-82	0.439137	0.946	0.842	1.01661e-77
AKR1A1	9.12624e-82	-0.769285	0.348	0.532	2.11601e-77
ARL5B	9.42933e-82	0.793318	0.295	0.102	2.18628e-77
HPGD	1.09802e-81	-1.07985	0.169	0.346	2.54586e-77
HSD17B14	1.51239e-81	-0.485103	0.057	0.195	3.50662e-77
TACSTD2	1.68652e-81	0.863981	0.432	0.204	3.91037e-77
PCBD1	2.84639e-81	-0.667875	0.443	0.611	6.59963e-77
PLSCR1	3.23268e-81	0.61144	0.386	0.172	7.49528e-77
LGALS2	4.88025e-81	-0.840773	0.254	0.446	1.13153e-76
MT-TE	6.80159e-81	0.654205	0.696	0.503	1.57702e-76
IDH1	2.12868e-80	-0.667989	0.129	0.294	4.93556e-76
IQGAP2	9.99786e-80	-0.819203	0.338	0.529	2.3181e-75
EIF4A3	1.59087e-79	0.77481	0.525	0.319	3.68858e-75
AIFM1	1.59356e-79	-0.723091	0.255	0.434	3.69484e-75
CCND2	5.20705e-79	0.4873	0.157	0.013	1.20731e-74
AC007906.2	6.36317e-79	0.645596	0.26	0.076	1.47537e-74
BCL3	6.60301e-79	0.574797	0.255	0.074	1.53097e-74
SLC7A7	7.27475e-79	-0.596193	0.127	0.3	1.68672e-74
ATP5MPL	8.07613e-79	-0.549058	0.652	0.788	1.87253e-74
ZFP36	9.06415e-79	0.739661	0.566	0.334	2.10161e-74
RPL23A	1.11336e-78	0.600494	0.787	0.652	2.58144e-74
COX7A2	3.71123e-78	-0.562758	0.688	0.811	8.60487e-74
PLK2	5.29098e-78	0.590863	0.244	0.066	1.22677e-73
UQCR11	7.77153e-78	-0.523147	0.656	0.79	1.80191e-73
COX6C	8.30182e-78	-0.503893	0.796	0.881	1.92486e-73
SLC43A2	1.06911e-77	-0.59453	0.134	0.303	2.47883e-73
NPM1	1.73671e-77	0.508096	0.836	0.761	4.02673e-73
ATP5IF1	2.19894e-77	-0.506157	0.773	0.884	5.09846e-73
SLIRP	3.20812e-77	-0.571508	0.415	0.582	7.43834e-73
MT-ND4	7.6417e-77	0.309167	1	1	1.7718e-72
ELF3	1.26892e-76	0.65299	0.552	0.331	2.94212e-72
MMP7	1.84899e-76	1.38691	0.371	0.171	4.28706e-72
MAL	1.86498e-76	0.567555	0.705	0.444	4.32413e-72
KIAA1191	2.00086e-76	-0.710945	0.352	0.522	4.6392e-72
ACO2	2.63839e-76	-0.582089	0.235	0.414	6.11737e-72
ACSF2	8.35303e-76	-0.543397	0.09	0.238	1.93673e-71
KLF10	1.29429e-75	0.707243	0.506	0.292	3.00094e-71
COX7C	3.52464e-75	-0.470396	0.881	0.956	8.17224e-71
ADD3	3.7962e-75	-0.68255	0.566	0.697	8.80187e-71
RSRP1	3.92718e-75	0.647394	0.475	0.266	9.10555e-71
RAB29	6.03752e-75	-0.841959	0.289	0.458	1.39986e-70
FOS	7.4135e-75	0.600995	0.781	0.559	1.7189e-70
TXNRD1	7.86393e-75	-0.703542	0.188	0.356	1.82333e-70
EPCAM	1.3666e-74	0.609104	0.681	0.474	3.16859e-70
CYP4A11	2.34733e-74	-0.434601	0.066	0.209	5.44251e-70
SLC17A5	2.46789e-74	-0.595698	0.118	0.274	5.72204e-70
RIDA	2.84455e-74	-0.660214	0.275	0.455	6.59537e-70
EGR1	3.42397e-74	0.570539	0.641	0.408	7.93882e-70
APBB1IP	5.71355e-74	0.549722	0.176	0.028	1.32474e-69
THNSL2	5.86095e-74	-0.317994	0.029	0.138	1.35892e-69
PIGR	6.29041e-74	0.923171	0.534	0.335	1.45849e-69
NPHS1	6.69411e-74	-0.769892	0.013	0.103	1.5521e-69
TPPP3	1.18328e-73	-0.93724	0.021	0.119	2.74355e-69
NDUFA3	1.37107e-73	-0.551329	0.607	0.743	3.17896e-69
MAP7D2	2.03635e-73	-0.470902	0.037	0.151	4.72148e-69
KLK7	2.49205e-73	-0.7579	0.015	0.107	5.77806e-69
TFAP2B	2.6972e-73	0.591729	0.178	0.029	6.25374e-69
MACC1	5.67558e-73	0.613519	0.317	0.126	1.31594e-68
ATP5MC1	6.91878e-73	-0.589326	0.406	0.574	1.60419e-68
EHF	8.31403e-73	0.5986	0.217	0.056	1.92769e-68
GLUD1	8.61828e-73	-0.657572	0.307	0.481	1.99823e-68
NDUFB1	2.61407e-72	-0.520238	0.65	0.779	6.06098e-68
CDKN1A	3.13627e-72	0.628109	0.319	0.127	7.27176e-68
PTN	3.91507e-72	0.774873	0.183	0.034	9.07747e-68
ICAM1	2.08329e-71	0.725742	0.294	0.111	4.83031e-67
DDIT3	3.85108e-71	0.729415	0.464	0.265	8.92912e-67
PPCS	4.65399e-71	-0.570535	0.483	0.638	1.07907e-66
USP2	5.55174e-71	-0.457828	0.079	0.219	1.28723e-66
SLC28A1	6.2473e-71	-0.461099	0.054	0.178	1.4485e-66
APOM	8.51426e-71	-0.549716	0.113	0.268	1.97412e-66
CLIC5	9.10652e-71	-2.12949	0.049	0.168	2.11144e-66
FAM107B	1.03941e-70	0.712567	0.566	0.394	2.40999e-66
PRR13	1.87922e-70	-0.541719	0.403	0.571	4.35716e-66
TXNDC17	3.1126e-70	-0.638211	0.443	0.597	7.21688e-66
PODXL	4.92204e-70	-1.49369	0.056	0.179	1.14122e-65
CALM1	5.33597e-70	-0.557981	0.913	0.961	1.2372e-65
DNAJA1	8.14195e-70	0.754043	0.793	0.731	1.88779e-65
GATM	9.12651e-70	-0.698369	0.414	0.603	2.11607e-65
MTCO1P12	1.38319e-69	0.553966	0.686	0.508	3.20706e-65
CLDN4	1.51288e-69	0.257737	0.549	0.3	3.50777e-65
ACOT7	2.2726e-69	-0.54643	0.097	0.241	5.26925e-65
CDV3	2.89864e-69	0.544987	0.455	0.244	6.72079e-65
BLVRB	3.55414e-69	-0.608059	0.319	0.485	8.24063e-65
LRG1	3.91795e-69	0.48094	0.155	0.02	9.08416e-65
HMGCS1	5.19409e-69	-0.672158	0.186	0.344	1.2043e-64
TNNI1	5.81674e-69	-0.84713	0.018	0.109	1.34867e-64
COX7B	6.0587e-69	-0.537291	0.655	0.778	1.40477e-64
YWHAH	9.6731e-69	0.557278	0.392	0.188	2.2428e-64
CASR	9.9797e-69	0.585159	0.143	0.014	2.31389e-64
SLC37A4	1.07881e-68	-0.56371	0.151	0.309	2.50132e-64
LGMN	1.77926e-68	-0.56942	0.201	0.369	4.1254e-64
ATP5ME	1.82421e-68	-0.459695	0.701	0.816	4.22962e-64
ATP6V1E1	3.11537e-68	-0.616114	0.375	0.534	7.2233e-64
PDLIM2	3.3026e-68	-0.819024	0.059	0.182	7.65741e-64
BIRC3	4.23469e-68	0.688654	0.354	0.157	9.81855e-64
COX4I1	4.61563e-68	-0.490233	0.757	0.855	1.07018e-63
ATP5F1B	5.35195e-68	-0.503845	0.678	0.791	1.2409e-63
HSP90AB1	5.35285e-68	0.468969	0.964	0.973	1.24111e-63
ANXA1	7.97967e-68	0.671734	0.266	0.091	1.85017e-63
SFRP1	1.08738e-67	1.31609	0.258	0.09	2.5212e-63
MT-ATP6	1.80777e-67	0.285261	1	1	4.1915e-63
PTGDS	2.17118e-67	-1.61218	0.04	0.149	5.03409e-63
CXCL12	3.1189e-67	0.677176	0.244	0.078	7.23148e-63
ALDH1A1	3.18261e-67	-0.635298	0.498	0.636	7.3792e-63
SLC39A5	4.58812e-67	-0.502937	0.073	0.203	1.0638e-62
CLDN16	4.69765e-67	1.05133	0.181	0.037	1.0892e-62
ANXA3	7.18329e-67	0.476986	0.203	0.051	1.66552e-62
AIF1	1.08996e-66	-2.07386	0.057	0.179	2.52719e-62
XPNPEP2	2.90335e-66	-0.400817	0.047	0.163	6.7317e-62
HEXIM1	3.77407e-66	0.439334	0.28	0.1	8.75056e-62
TDP2	1.18838e-65	-0.537945	0.106	0.248	2.75537e-61
PERP	1.47214e-65	0.564213	0.342	0.152	3.4133e-61
FTLP3	1.60049e-65	-0.508863	0.113	0.259	3.7109e-61
ZFP36L2	2.28088e-65	0.642993	0.542	0.348	5.28845e-61
RPL31	2.40733e-65	0.321037	0.956	0.914	5.58163e-61
TIFA	2.71574e-65	0.413647	0.173	0.034	6.29672e-61
SMIM24	3.38667e-65	-0.538628	0.536	0.705	7.85233e-61
ACSL4	3.45464e-65	1.05629	0.35	0.172	8.00992e-61
RPL15	4.50266e-65	0.347691	0.924	0.89	1.04399e-60
SYTL2	1.12554e-64	0.611125	0.332	0.151	2.60968e-60
ATP5MD	1.37449e-64	-0.463595	0.704	0.812	3.18689e-60
GLYAT	1.78896e-64	-0.631823	0.199	0.368	4.14789e-60
NDUFB2	2.3809e-64	-0.452903	0.747	0.861	5.52034e-60
AC098934.1	2.99092e-64	-0.35536	0.025	0.12	6.93474e-60
RNF152	6.95147e-64	-0.494283	0.13	0.279	1.61177e-59
PFKFB2	3.16365e-63	-0.348113	0.044	0.154	7.33523e-59
PC	3.92513e-63	-0.291243	0.02	0.109	9.1008e-59
DAB2	6.82951e-63	-0.590983	0.621	0.759	1.58349e-58
EBP	6.8594e-63	-0.452446	0.128	0.277	1.59042e-58
VCAN	8.34484e-63	0.53781	0.146	0.02	1.93484e-58
SOD1	1.29515e-62	-0.599379	0.747	0.847	3.00294e-58
GADD45G	2.10766e-62	0.564978	0.321	0.141	4.88682e-58
TMEM123	2.2299e-62	0.588379	0.455	0.263	5.17025e-58
FN3K	2.7842e-62	-0.395736	0.069	0.192	6.45545e-58
ABCB1	3.0217e-62	0.758661	0.512	0.345	7.0061e-58
RBBP6	3.34328e-62	0.646934	0.613	0.443	7.75174e-58
CD83	3.54715e-62	0.597689	0.245	0.086	8.22442e-58
LINC01578	6.74546e-62	0.412044	0.283	0.111	1.564e-57
SLPI	1.07571e-61	0.841487	0.159	0.029	2.49414e-57
SINHCAF	1.54278e-61	0.493051	0.352	0.168	3.57709e-57
AGT	1.67035e-61	-0.37896	0.04	0.144	3.87288e-57
GALNT3	3.7793e-61	0.408671	0.167	0.035	8.76269e-57
PBLD	4.15428e-61	-0.705209	0.374	0.524	9.6321e-57
SNORD3A	5.83676e-61	0.517605	0.231	0.076	1.35331e-56
SLC3A2	7.49189e-61	-0.573804	0.336	0.491	1.73707e-56
CPM	1.18258e-60	0.708382	0.384	0.204	2.74193e-56
DAO	2.23176e-60	-0.436843	0.05	0.16	5.17455e-56
BBOX1	3.51691e-60	-0.62404	0.309	0.481	8.15431e-56
PTTG1IP	4.3686e-60	0.537885	0.755	0.632	1.0129e-55
GCLM	4.42184e-60	-0.493071	0.099	0.232	1.02525e-55
TNFRSF11B	4.56167e-60	0.58618	0.291	0.122	1.05767e-55
EMP1	6.03584e-60	0.561553	0.203	0.058	1.39947e-55
SLC36A2	1.09311e-59	-0.360105	0.039	0.14	2.53448e-55
ANKS4B	1.23194e-59	-0.309863	0.022	0.109	2.85638e-55
TNFRSF12A	6.73843e-59	0.529733	0.321	0.147	1.56237e-54
GCHFR	7.65259e-59	-0.544697	0.142	0.285	1.77433e-54
JAG1	1.36402e-58	0.440269	0.21	0.065	3.16263e-54
PTMAP2	1.50313e-58	0.650628	0.503	0.313	3.48516e-54
ASAP2	2.0955e-58	0.476854	0.283	0.118	4.85861e-54
AFM	2.25289e-58	-0.45963	0.046	0.152	5.22355e-54
CLDN1	2.54299e-58	0.484957	0.18	0.044	5.89618e-54
COX6B1	5.42363e-58	-0.487269	0.706	0.809	1.25752e-53
NQO2	6.03839e-58	-0.55713	0.173	0.319	1.40006e-53
ATRX	7.29465e-58	0.49405	0.739	0.586	1.69134e-53
RPS18	1.24387e-57	0.344864	0.896	0.819	2.88405e-53
HMGCL	1.36226e-57	-0.489393	0.198	0.349	3.15853e-53
CHDH	1.64038e-57	-0.590205	0.163	0.309	3.80338e-53
ZFP36L1	2.23393e-57	0.381862	0.769	0.624	5.17958e-53
NNMT	3.07317e-57	0.792747	0.139	0.022	7.12545e-53
PLEKHB2	3.88214e-57	-0.602761	0.379	0.517	9.00112e-53
RPLP1	4.05805e-57	0.304028	0.961	0.964	9.40898e-53
ATP5MG	4.84734e-57	-0.44052	0.76	0.85	1.12391e-52
GPAT3	8.43725e-57	-0.51306	0.102	0.232	1.95626e-52
CAVIN1	8.88875e-57	0.550271	0.332	0.152	2.06094e-52
TBCA	1.33265e-56	-0.482132	0.581	0.696	3.08989e-52
FGL2	2.01572e-56	0.853095	0.342	0.173	4.67365e-52
SRSF7	2.22755e-56	0.616039	0.514	0.342	5.16481e-52
NDUFAB1	3.25552e-56	-0.487511	0.432	0.576	7.54824e-52
AHNAK	3.59604e-56	0.532135	0.38	0.198	8.33777e-52
ST6GAL1	4.03489e-56	0.625552	0.3	0.137	9.35529e-52
DHRS4L2	5.55397e-56	-0.58798	0.203	0.35	1.28774e-51
KMT2A	5.92804e-56	0.523651	0.426	0.239	1.37448e-51
PCYT2	6.98086e-56	-0.382403	0.059	0.169	1.61858e-51
ACAT2	1.32443e-55	-0.485056	0.154	0.295	3.07082e-51
IDI1	1.35457e-55	-0.502657	0.227	0.375	3.1407e-51
SEPHS2	1.51804e-55	-0.721473	0.43	0.556	3.51974e-51
GPT2	2.16597e-55	-0.370246	0.049	0.152	5.02201e-51
PDK4	3.7047e-55	-0.916176	0.29	0.437	8.58971e-51
EHHADH	4.04702e-55	-0.704211	0.252	0.395	9.38342e-51
TES	8.08136e-55	0.492903	0.326	0.156	1.87374e-50
SPOCK1	8.75215e-55	-0.832154	0.03	0.118	2.02927e-50
ITGB6	8.76576e-55	0.891099	0.138	0.025	2.03243e-50
C14orf37	1.64309e-54	-1.21504	0.054	0.156	3.80968e-50
MTTP	2.78864e-54	-0.326666	0.039	0.135	6.46573e-50
MECOM	3.41051e-54	0.65769	0.387	0.218	7.90761e-50
ALB	3.52302e-54	-0.399831	0.047	0.15	8.16847e-50
TALDO1	3.85464e-54	-0.551334	0.336	0.474	8.93737e-50
RBP5	5.06514e-54	-0.596869	0.271	0.428	1.1744e-49
RACGAP1	6.97512e-54	-0.737625	0.05	0.151	1.61725e-49
CHGB	7.18586e-54	0.3548	0.113	0.011	1.66611e-49
PDIA3	1.89664e-53	0.389523	0.862	0.773	4.39756e-49
ESPN	1.92988e-53	-0.305963	0.03	0.118	4.47462e-49
MYOF	2.00929e-53	0.41707	0.208	0.068	4.65874e-49
CAPG	2.48479e-53	0.48986	0.371	0.195	5.76123e-49
PRELID1	2.77684e-53	-0.529411	0.294	0.435	6.43838e-49
ACAA1	2.94128e-53	-0.612731	0.293	0.432	6.81965e-49
SLC17A3	3.60098e-53	-0.477601	0.083	0.2	8.34922e-49
COL8A1	4.18588e-53	0.489555	0.107	0.009	9.70538e-49
KNG1	5.06896e-53	1.03336	0.29	0.133	1.17529e-48
UBE2S	5.18812e-53	0.361946	0.215	0.074	1.20292e-48
DIO1	5.53431e-53	-0.352848	0.046	0.145	1.28319e-48
PLG	6.82816e-53	-0.256374	0.035	0.129	1.58318e-48
SNHG5	1.17287e-52	0.486507	0.552	0.381	2.71941e-48
ACOT13	1.17885e-52	-0.523811	0.187	0.327	2.73328e-48
NKAIN4	1.2345e-52	-0.565661	0.123	0.253	2.8623e-48
AL138826.1	1.26794e-52	-0.262873	0.022	0.103	2.93984e-48
PLCB1	1.46771e-52	0.656359	0.195	0.062	3.40304e-48
SLC25A10	1.58164e-52	-0.391616	0.049	0.149	3.6672e-48
SULT1C2	1.58623e-52	-0.476258	0.25	0.4	3.67783e-48
ANGPTL3	1.95182e-52	-0.472901	0.169	0.32	4.52548e-48
HSPA6	2.54796e-52	0.715457	0.233	0.087	5.9077e-48
MYC	2.71419e-52	0.388953	0.156	0.036	6.29313e-48
FUT6	5.92015e-52	-0.52824	0.103	0.225	1.37265e-47
VIM	8.71712e-52	0.324448	0.515	0.307	2.02115e-47
HSPA1B	8.97813e-52	0.565919	0.557	0.38	2.08167e-47
TCN2	1.33895e-51	-0.510466	0.158	0.294	3.10448e-47
ROMO1	1.43106e-51	-0.452429	0.584	0.704	3.31805e-47
ABCC6P1	1.48614e-51	-0.344138	0.055	0.157	3.44577e-47
DDT	1.99072e-51	-0.505351	0.418	0.556	4.61569e-47
DHRS4	2.3294e-51	-0.586806	0.229	0.367	5.40095e-47
ATP5F1D	2.64144e-51	-0.501209	0.516	0.636	6.12445e-47
SLC47A2	2.94358e-51	-0.4669	0.075	0.185	6.82499e-47
FOSB	3.02043e-51	0.5496	0.518	0.322	7.00318e-47
NES	3.68834e-51	-1.18743	0.053	0.152	8.55178e-47
TCEA3	4.33489e-51	0.441505	0.344	0.175	1.00509e-46
ANXA5	6.10063e-51	0.508705	0.562	0.387	1.41449e-46
DSP	8.16888e-51	0.535748	0.444	0.266	1.89404e-46
GBP1	9.53699e-51	-0.965947	0.12	0.247	2.21125e-46
RPL14	9.61784e-51	0.35955	0.897	0.894	2.22999e-46
FAM89A	9.62554e-51	-0.781298	0.035	0.121	2.23178e-46
PHYH	9.75474e-51	-0.463038	0.242	0.387	2.26173e-46
BTG2	1.02232e-50	0.502696	0.468	0.282	2.37036e-46
MAPT	1.32901e-50	-0.364922	0.055	0.157	3.08144e-46
AKR7A3	1.44315e-50	-0.442274	0.091	0.209	3.34609e-46
ACAT1	2.19121e-50	-0.536996	0.648	0.745	5.08055e-46
NR4A2	2.23981e-50	0.619438	0.12	0.017	5.19323e-46
LAP3	2.3932e-50	-0.559523	0.286	0.423	5.54888e-46
SUCLG2	2.47178e-50	-0.542158	0.358	0.49	5.73107e-46
DNAJB1	4.00131e-50	0.561866	0.714	0.578	9.27744e-46
ISOC2	6.28793e-50	-0.558124	0.193	0.328	1.45792e-45
MT-TW	9.7863e-50	0.590253	0.331	0.174	2.26905e-45
SPON2	1.14892e-49	0.394321	0.141	0.029	2.66388e-45
GUCY1A1	1.19297e-49	0.374798	0.187	0.058	2.76603e-45
PLEKHH2	1.21616e-49	0.452023	0.212	0.077	2.81979e-45
C1orf21	2.07058e-49	-0.435865	0.079	0.192	4.80084e-45
SLFN5	2.35141e-49	0.440594	0.18	0.053	5.45197e-45
TNFAIP2	2.81274e-49	0.416417	0.185	0.057	6.52161e-45
KITLG	3.16513e-49	0.422015	0.189	0.061	7.33868e-45
SOSTDC1	3.65197e-49	0.40134	0.117	0.017	8.46745e-45
CRYL1	4.60575e-49	-0.543706	0.393	0.526	1.06789e-44
MED13L	5.35073e-49	0.476369	0.382	0.211	1.24062e-44
COBLL1	6.17687e-49	0.543162	0.505	0.338	1.43217e-44
TMEM256	6.68893e-49	-0.463857	0.22	0.358	1.5509e-44
SVIL	1.02684e-48	0.462595	0.262	0.115	2.38084e-44
PPP1R10	1.08789e-48	0.433194	0.397	0.224	2.52239e-44
NDUFA1	2.18653e-48	-0.368239	0.753	0.844	5.0697e-44
RPS27	2.9388e-48	0.274582	0.97	0.961	6.81391e-44
IFI16	2.9705e-48	0.524762	0.229	0.088	6.8874e-44
PKHD1	3.41312e-48	0.435509	0.277	0.125	7.91367e-44
GSTO1	6.9365e-48	-0.500574	0.39	0.523	1.6083e-43
SERTAD4-AS1	7.91263e-48	0.272021	0.115	0.017	1.83462e-43
FRG1BP	1.60152e-47	-0.333433	0.167	0.307	3.71328e-43
PLA2R1	1.72489e-47	-0.993879	0.039	0.125	3.99934e-43
CYS1	2.31456e-47	0.505251	0.335	0.179	5.36655e-43
LRRK2	2.7654e-47	0.451682	0.241	0.1	6.41186e-43
PTGER1	3.33033e-47	0.344407	0.123	0.023	7.72171e-43
H1FX	3.82298e-47	0.37334	0.296	0.139	8.86396e-43
PLA2G16	4.07873e-47	-0.509454	0.312	0.454	9.45694e-43
RGS5	5.92287e-47	1.19445	0.107	0.014	1.37328e-42
PHB	5.96183e-47	-0.543804	0.334	0.462	1.38231e-42
MYLIP	7.24174e-47	0.412695	0.36	0.194	1.67907e-42
TFPI2	8.12167e-47	0.36769	0.125	0.024	1.88309e-42
SLC4A1	8.16521e-47	-0.914809	0.056	0.153	1.89318e-42
PPDPF	8.75607e-47	0.393413	0.788	0.671	2.03018e-42
PCK1	9.34197e-47	-0.508732	0.184	0.321	2.16603e-42
NAMPT	1.10744e-46	0.432166	0.309	0.156	2.5677e-42
REXO2	1.19384e-46	-0.535232	0.427	0.546	2.76803e-42
TBL1X	1.2575e-46	0.463079	0.378	0.212	2.91565e-42
IVNS1ABP	1.44163e-46	0.540404	0.417	0.256	3.34255e-42
FKBP5	1.6316e-46	-0.2876	0.05	0.145	3.78303e-42
SKIL	1.98855e-46	0.434704	0.358	0.19	4.61066e-42
ANK2	2.40644e-46	-0.408007	0.221	0.371	5.57957e-42
HADH	3.10916e-46	-0.496671	0.217	0.35	7.2089e-42
TFPI	3.53501e-46	0.598889	0.309	0.161	8.19628e-42
CSTB	3.57573e-46	0.624189	0.448	0.281	8.2907e-42
HTRA1	5.45423e-46	-0.811618	0.069	0.169	1.26462e-41
KLF4	6.31e-46	0.461971	0.248	0.106	1.46304e-41
PDP2	8.95343e-46	-0.405226	0.084	0.192	2.07594e-41
EIF3K	1.04352e-45	-0.427586	0.57	0.668	2.4195e-41
TNFAIP3	1.54729e-45	0.396252	0.172	0.054	3.58754e-41
ATP5PF	1.74431e-45	-0.389096	0.736	0.819	4.04437e-41
HSPA1A	3.75056e-45	0.523304	0.746	0.603	8.69605e-41
ETNK2	3.85659e-45	-0.345817	0.056	0.151	8.94188e-41
FAM46A	4.152e-45	0.379024	0.214	0.084	9.62683e-41
RTN3	4.18961e-45	0.457837	0.486	0.321	9.71404e-41
RPS23	4.4967e-45	0.307536	0.904	0.861	1.0426e-40
THBS1	4.87606e-45	0.366245	0.293	0.14	1.13056e-40
H2AFX	5.05894e-45	0.257915	0.147	0.038	1.17297e-40
IER5	5.63615e-45	0.31265	0.137	0.032	1.3068e-40
MAP3K1	5.768e-45	0.376953	0.205	0.077	1.33737e-40
TNNT2	6.61081e-45	-1.13029	0.047	0.135	1.53278e-40
NTRK2	7.20473e-45	0.485786	0.199	0.073	1.67049e-40
CYP1B1	8.74001e-45	0.751619	0.241	0.107	2.02646e-40
MPP5	1.20982e-44	-0.870015	0.259	0.379	2.80508e-40
ACTA2	1.31053e-44	1.05026	0.115	0.02	3.0386e-40
TSPAN8	1.6973e-44	0.495521	0.135	0.033	3.93536e-40
CAV1	1.72186e-44	0.513194	0.137	0.033	3.99229e-40
ACSS2	1.7633e-44	-0.412369	0.11	0.223	4.08839e-40
CLDN3	1.81826e-44	0.425793	0.362	0.199	4.21581e-40
IGFBP6	2.07428e-44	0.501352	0.103	0.014	4.80942e-40
IGFBP4	2.1562e-44	-0.352948	0.231	0.378	4.99937e-40
LRRFIP1	2.16726e-44	0.456974	0.689	0.552	5.02501e-40
TMEM106A	2.54296e-44	-0.286944	0.042	0.128	5.89611e-40
ATP6V1D	3.38727e-44	-0.461789	0.528	0.641	7.85373e-40
ITM2A	5.93289e-44	0.469357	0.182	0.061	1.3756e-39
MUC15	8.65299e-44	0.436539	0.178	0.061	2.00628e-39
SELENOM	1.09109e-43	0.388716	0.426	0.254	2.5298e-39
BEST1	1.40673e-43	-0.304207	0.069	0.168	3.26164e-39
ZNF486	1.75704e-43	0.340258	0.141	0.037	4.07388e-39
GDA	1.90709e-43	-0.344778	0.071	0.172	4.42178e-39
CXCL14	2.26094e-43	-0.686242	0.597	0.709	5.24222e-39
TCIM	2.56379e-43	0.500984	0.213	0.084	5.9444e-39
SDCBP	2.81083e-43	0.470727	0.395	0.233	6.51718e-39
S100A1	3.1578e-43	-0.445719	0.098	0.207	7.32168e-39
FUOM	3.50343e-43	-0.371138	0.062	0.157	8.12305e-39
LAPTM4A	3.78078e-43	0.475654	0.691	0.576	8.76612e-39
STMN1	3.91285e-43	0.375998	0.401	0.233	9.07233e-39
COA3	6.83146e-43	-0.410186	0.519	0.639	1.58394e-38
AGPAT3	7.1242e-43	-0.508291	0.189	0.313	1.65182e-38
FRMD4A	7.27574e-43	0.309497	0.158	0.047	1.68695e-38
PAPPA2	8.59931e-43	1.14613	0.142	0.04	1.99384e-38
CITED4	1.48388e-42	0.283929	0.128	0.029	3.44052e-38
CD9	1.60459e-42	0.452876	0.563	0.394	3.72041e-38
CST3	1.71426e-42	0.630661	0.79	0.72	3.97467e-38
SMPD1	1.99562e-42	-0.396504	0.124	0.237	4.62705e-38
FADS1	2.09455e-42	-0.326992	0.073	0.174	4.85642e-38
FILIP1L	2.22057e-42	0.408618	0.16	0.05	5.14861e-38
EPB41L1	2.74593e-42	0.473969	0.406	0.246	6.3667e-38
GNAS	3.3551e-42	0.468722	0.808	0.729	7.77913e-38
AMD1	3.79099e-42	0.430365	0.474	0.317	8.78979e-38
HNRNPA2B1	4.4416e-42	0.418358	0.756	0.673	1.02983e-37
RPS19	5.76441e-42	0.350424	0.882	0.828	1.33654e-37
SPTBN1	6.16878e-42	0.495494	0.51	0.347	1.43029e-37
SLC25A39	9.86762e-42	-0.468608	0.269	0.395	2.28791e-37
NDUFS5	1.86076e-41	-0.382296	0.663	0.768	4.31435e-37
PRSS22	2.2672e-41	0.341795	0.114	0.023	5.25672e-37
CYBA	3.07568e-41	0.409373	0.372	0.215	7.13126e-37
SERTAD1	3.44067e-41	0.326693	0.252	0.116	7.97755e-37
GNAI1	3.65128e-41	0.36594	0.151	0.045	8.46587e-37
OAZ1	4.81794e-41	-0.39689	0.571	0.672	1.11709e-36
YBX1	1.11698e-40	0.381921	0.798	0.724	2.58984e-36
NDUFS6	2.415e-40	-0.399185	0.409	0.532	5.59941e-36
SPINT2	3.45502e-40	0.448882	0.601	0.456	8.01081e-36
TPM1	3.51158e-40	0.779177	0.614	0.509	8.14196e-36
ANKRD37	4.38478e-40	0.300095	0.179	0.065	1.01665e-35
DEPP1	4.452e-40	0.38372	0.293	0.151	1.03224e-35
RPL9P9	4.77419e-40	0.477186	0.502	0.356	1.10694e-35
ATP5PO	5.07082e-40	-0.419857	0.593	0.685	1.17572e-35
BMP4	5.56578e-40	0.257396	0.115	0.024	1.29048e-35
CLDN7	7.11715e-40	0.462779	0.312	0.173	1.65018e-35
TMEM176A	7.82266e-40	0.486008	0.579	0.437	1.81376e-35
SLC25A5	8.47462e-40	-0.437446	0.627	0.719	1.96493e-35
HIP1	1.0342e-39	0.353499	0.163	0.055	2.3979e-35
KMT2C	1.05625e-39	0.505578	0.528	0.371	2.44902e-35
GSR	1.19283e-39	-0.381924	0.136	0.248	2.7657e-35
KCNJ16	1.22853e-39	0.587086	0.479	0.331	2.84848e-35
PNPO	1.46781e-39	-0.304027	0.064	0.156	3.40326e-35
MACROD1	1.49945e-39	-0.355435	0.096	0.199	3.47662e-35
WDR72	1.98956e-39	-0.474538	0.208	0.327	4.613e-35
SPOCK2	2.01316e-39	-0.764219	0.037	0.112	4.66771e-35
PAPSS2	2.91719e-39	0.468571	0.248	0.119	6.7638e-35
JAK1	5.50886e-39	0.433706	0.62	0.473	1.27728e-34
ARL4C	5.83448e-39	0.443545	0.156	0.051	1.35278e-34
RNF144B	6.5033e-39	0.334991	0.129	0.035	1.50786e-34
IQGAP1	6.51751e-39	0.428948	0.572	0.414	1.51115e-34
EIF4G3	6.6519e-39	0.449458	0.435	0.278	1.54231e-34
GOLGA4	7.2258e-39	-0.526935	0.593	0.68	1.67537e-34
ATP5PB	7.25817e-39	-0.38333	0.545	0.654	1.68288e-34
CLU	7.29876e-39	0.766871	0.835	0.766	1.69229e-34
COX14	7.30102e-39	-0.444765	0.414	0.528	1.69281e-34
SF3B5	1.02393e-38	-0.383483	0.449	0.568	2.37408e-34
RARRES2	1.02854e-38	-0.600645	0.189	0.303	2.38477e-34
CISD1	1.22388e-38	-0.462573	0.458	0.564	2.83769e-34
HNRNPU	1.41102e-38	0.402953	0.753	0.669	3.27158e-34
DUSP15	1.4916e-38	-0.300984	0.065	0.155	3.45842e-34
LACTB2	2.12168e-38	-0.491272	0.309	0.431	4.91932e-34
AKR1C3	2.2727e-38	-0.633303	0.237	0.351	5.26948e-34
HINT1	2.38541e-38	-0.388398	0.73	0.822	5.53082e-34
PRSS23	2.44646e-38	0.361585	0.199	0.082	5.67237e-34
CCNL1	2.92066e-38	0.436401	0.619	0.475	6.77185e-34
ENOSF1	2.95935e-38	-0.462528	0.311	0.431	6.86155e-34
STK17A	3.11751e-38	0.286071	0.186	0.072	7.22827e-34
FDFT1	3.36523e-38	-0.413183	0.198	0.313	7.80263e-34
GYPC	3.54856e-38	0.269411	0.14	0.041	8.2277e-34
PDLIM1	4.5294e-38	0.332841	0.216	0.093	1.05019e-33
TMEM192	5.16459e-38	-0.524814	0.274	0.389	1.19746e-33
URI1	7.69571e-38	0.332425	0.319	0.174	1.78433e-33
EPHX2	7.84198e-38	-0.420734	0.176	0.289	1.81824e-33
MGST1	7.86796e-38	-0.602935	0.353	0.467	1.82427e-33
PRDX1	1.08836e-37	-0.45436	0.737	0.808	2.52348e-33
ATP6V1F	1.10605e-37	-0.452873	0.551	0.646	2.56449e-33
GADD45A	1.15136e-37	-0.566926	0.577	0.678	2.66954e-33
TMEM50A	1.20467e-37	0.428687	0.488	0.332	2.79315e-33
CAT	1.30769e-37	-0.483318	0.444	0.544	3.032e-33
PFKP	1.88983e-37	0.286659	0.158	0.054	4.38176e-33
MDH1	1.89293e-37	-0.443638	0.454	0.561	4.38895e-33
C11orf54	2.13287e-37	-0.505227	0.521	0.625	4.94528e-33
SELENBP1	2.22241e-37	-0.343477	0.108	0.212	5.15289e-33
PLEKHA4	2.30683e-37	0.328507	0.205	0.086	5.34862e-33
FXYD4	2.42835e-37	1.43675	0.272	0.155	5.63038e-33
PSMA7	2.51773e-37	-0.315203	0.86	0.919	5.83761e-33
ZFAS1	3.36565e-37	0.377048	0.449	0.294	7.8036e-33
SCIN	3.57655e-37	0.324409	0.389	0.229	8.29258e-33
ATP6V0A1	3.74733e-37	-0.395496	0.113	0.216	8.68857e-33
NR2F2	4.22892e-37	0.467776	0.547	0.397	9.80517e-33
TOB1	4.65862e-37	0.415899	0.416	0.27	1.08015e-32
COX5B	4.93817e-37	-0.39633	0.735	0.811	1.14496e-32
MRPS18B	6.85343e-37	-0.408529	0.453	0.56	1.58904e-32
RNF181	6.93805e-37	-0.388532	0.298	0.419	1.60866e-32
PFN2	7.15917e-37	-0.407539	0.271	0.389	1.65993e-32
DDR1	7.33099e-37	0.376866	0.235	0.112	1.69976e-32
CBR1	8.40338e-37	-0.449718	0.508	0.61	1.94841e-32
CHORDC1	9.4509e-37	0.44585	0.374	0.232	2.19129e-32
ALDH7A1	1.0486e-36	-0.419863	0.274	0.394	2.43129e-32
UGDH	1.3004e-36	-0.432809	0.149	0.256	3.0151e-32
SGK2	1.44866e-36	-0.276196	0.079	0.173	3.35887e-32
RPS16	1.45496e-36	0.316642	0.933	0.921	3.37346e-32
CLCN3	1.61187e-36	0.440247	0.366	0.222	3.73727e-32
ATP8B1	1.65457e-36	0.363531	0.213	0.096	3.83628e-32
PSMB6	1.66779e-36	-0.393948	0.459	0.568	3.86695e-32
SLC22A11	1.92556e-36	-0.296529	0.058	0.142	4.46461e-32
BCAM	2.01891e-36	0.387424	0.365	0.214	4.68105e-32
PCF11	2.03361e-36	0.407146	0.369	0.227	4.71514e-32
SET	2.5623e-36	0.34834	0.756	0.669	5.94095e-32
PPP1R9A	2.98132e-36	0.362286	0.316	0.176	6.91248e-32
NBL1	3.32958e-36	0.27984	0.139	0.044	7.71997e-32
TIMP1	3.3984e-36	0.387411	0.34	0.188	7.87952e-32
NDUFA4	3.74877e-36	-0.358578	0.838	0.903	8.6919e-32
ACTN4	3.76084e-36	-0.634069	0.495	0.585	8.71988e-32
ING1	4.14928e-36	0.263975	0.187	0.075	9.62052e-32
GPX4	4.24468e-36	-0.433357	0.665	0.755	9.84171e-32
NDUFS2	5.26097e-36	-0.398194	0.403	0.513	1.21981e-31
ELOB	9.33735e-36	-0.385161	0.64	0.738	2.16496e-31
SLC6A19	9.65276e-36	-0.307656	0.088	0.186	2.23809e-31
REL	1.03268e-35	0.374242	0.228	0.108	2.39436e-31
NUFIP2	1.06248e-35	0.43562	0.463	0.319	2.46346e-31
RBM47	1.39679e-35	-0.589881	0.547	0.616	3.23861e-31
UGT3A1	1.40296e-35	-0.471157	0.212	0.325	3.25291e-31
RIPK2	1.74921e-35	0.351886	0.193	0.082	4.05572e-31
RND3	2.0213e-35	0.326769	0.174	0.068	4.68659e-31
PON2	2.12677e-35	0.357807	0.367	0.22	4.93113e-31
UXS1	2.43728e-35	0.349686	0.304	0.17	5.65109e-31
SPTLC2	2.58647e-35	0.404455	0.322	0.184	5.99699e-31
NUDT16	2.76675e-35	-0.355	0.157	0.266	6.41499e-31
DHRS7	2.94068e-35	0.326597	0.545	0.382	6.81825e-31
DUSP1	3.05161e-35	0.328814	0.646	0.471	7.07546e-31
TAGLN	3.7842e-35	0.953668	0.115	0.029	8.77405e-31
NDUFS8	3.98268e-35	-0.397503	0.424	0.529	9.23424e-31
ADH6	4.11916e-35	-0.276926	0.04	0.112	9.55069e-31
LRP2	6.23126e-35	-0.342364	0.346	0.499	1.44478e-30
MFHAS1	6.56273e-35	0.328761	0.184	0.076	1.52164e-30
SOD3	7.09647e-35	1.28109	0.224	0.111	1.64539e-30
FBP1	9.38418e-35	-0.461433	0.314	0.428	2.17582e-30
PEBP1	9.61135e-35	-0.430019	0.921	0.957	2.22849e-30
ATP6V1A	1.01445e-34	-0.411261	0.413	0.526	2.3521e-30
VCAM1	1.1195e-34	0.30853	0.315	0.178	2.59566e-30
HINT2	1.22457e-34	-0.390452	0.295	0.408	2.83929e-30
GAS5	1.33665e-34	0.348201	0.467	0.314	3.09916e-30
G0S2	1.78169e-34	-0.48523	0.183	0.294	4.13104e-30
SPRY1	1.82542e-34	0.306398	0.275	0.143	4.23241e-30
RTCA	2.25974e-34	-0.313951	0.087	0.18	5.23943e-30
NRXN2	2.33429e-34	-0.351346	0.083	0.174	5.41229e-30
GLUL	2.41626e-34	0.344995	0.341	0.201	5.60234e-30
RETREG1	2.7711e-34	-0.629	0.377	0.486	6.42508e-30
GK	3.54601e-34	-0.385485	0.166	0.277	8.22179e-30
MAP1LC3B	4.45652e-34	0.420139	0.603	0.488	1.03329e-29
MRPL41	4.99202e-34	-0.444215	0.358	0.464	1.15745e-29
MTCO3P12	5.25615e-34	0.504167	0.332	0.202	1.21869e-29
SLC31A1	5.50614e-34	-0.42079	0.175	0.281	1.27665e-29
FIS1	6.57033e-34	-0.419536	0.365	0.479	1.5234e-29
ACPP	6.60175e-34	0.661605	0.117	0.033	1.53068e-29
NIPSNAP2	7.55954e-34	0.372286	0.484	0.331	1.75275e-29
ATP1B3	7.66305e-34	0.452112	0.326	0.194	1.77675e-29
CDH1	9.69325e-34	0.354688	0.236	0.119	2.24748e-29
CARMIL1	1.18359e-33	0.261342	0.172	0.068	2.74428e-29
RASL11A	1.565e-33	0.312487	0.219	0.104	3.62861e-29
KMT2E	1.57021e-33	0.380534	0.712	0.59	3.64069e-29
CDKN2AIP	2.02319e-33	0.392008	0.294	0.165	4.69097e-29
S100A14	2.09459e-33	0.264402	0.104	0.025	4.85652e-29
UTRN	2.38e-33	0.468297	0.342	0.204	5.51826e-29
CAV2	2.4203e-33	0.313192	0.24	0.119	5.61171e-29
ACSM5	4.22437e-33	-0.253261	0.044	0.116	9.79462e-29
GLIS3	4.33558e-33	0.298625	0.178	0.074	1.00525e-28
NDUFA11	4.64431e-33	-0.380521	0.494	0.593	1.07683e-28
GRINA	5.05375e-33	-0.434784	0.289	0.398	1.17176e-28
NRK	5.83521e-33	0.323013	0.108	0.028	1.35295e-28
PAH	7.4746e-33	-0.272434	0.166	0.285	1.73306e-28
DDIT4	8.44361e-33	0.283153	0.249	0.128	1.95773e-28
FLNB	9.13409e-33	0.347225	0.251	0.129	2.11783e-28
TMPO	9.17798e-33	0.334836	0.321	0.185	2.12801e-28
TGFBR3	1.05607e-32	-0.704874	0.093	0.181	2.4486e-28
PTPN13	1.13097e-32	0.439552	0.401	0.263	2.62227e-28
DDX3X	1.32618e-32	0.359465	0.395	0.254	3.07488e-28
ATF5	1.41265e-32	-0.331772	0.104	0.197	3.27537e-28
ALDH2	1.59085e-32	-0.384345	0.424	0.534	3.68854e-28
BX571818.1	1.92702e-32	0.472584	0.156	0.061	4.46799e-28
RASSF8-AS1	1.95613e-32	-0.39799	0.114	0.209	4.53548e-28
CEBPB	2.1026e-32	0.313809	0.175	0.073	4.87509e-28
PCK2	2.13504e-32	-0.29616	0.085	0.176	4.95031e-28
PGPEP1	2.14815e-32	-0.495712	0.196	0.3	4.98069e-28
SESTD1	2.19762e-32	0.281368	0.177	0.074	5.09541e-28
MTURN	2.39325e-32	0.430658	0.266	0.147	5.54899e-28
LBR	2.47882e-32	0.37778	0.291	0.163	5.7474e-28
MLLT3	2.53665e-32	0.294598	0.198	0.09	5.88147e-28
LDHD	2.56006e-32	-0.308117	0.081	0.168	5.93576e-28
DRAIC	3.40151e-32	-0.265582	0.041	0.11	7.88675e-28
FAM20A	3.83072e-32	-0.322607	0.065	0.144	8.8819e-28
NOP53	4.56271e-32	0.383255	0.407	0.265	1.05791e-27
WWC1	4.57322e-32	0.366303	0.281	0.156	1.06035e-27
CHD3	4.81029e-32	0.286046	0.249	0.127	1.11531e-27
FCHO2	4.92567e-32	0.343416	0.275	0.149	1.14207e-27
TKFC	6.54731e-32	-0.336749	0.096	0.187	1.51806e-27
PRKCE	6.63966e-32	-0.308127	0.061	0.139	1.53947e-27
PSMD1	6.95941e-32	-0.352474	0.264	0.376	1.61361e-27
F11R	7.27798e-32	0.355072	0.282	0.161	1.68747e-27
UQCRC1	8.49228e-32	-0.380009	0.369	0.474	1.96902e-27
MITF	8.60177e-32	0.344937	0.345	0.211	1.99441e-27
TRIM2	8.90861e-32	0.421136	0.343	0.21	2.06555e-27
CSRNP1	9.20756e-32	0.295107	0.209	0.1	2.13486e-27
ANXA4	1.02519e-31	0.453899	0.493	0.366	2.37701e-27
LEPROT	1.07474e-31	0.291822	0.663	0.52	2.49189e-27
CTSS	1.15388e-31	0.412313	0.148	0.055	2.67538e-27
MMAB	1.15902e-31	-0.330041	0.138	0.237	2.6873e-27
CLTC	1.21799e-31	-0.371678	0.295	0.407	2.82403e-27
TSPAN12	1.313e-31	0.348066	0.298	0.173	3.04432e-27
CXCL16	1.529e-31	0.270333	0.152	0.058	3.54513e-27
SLC13A2	1.6113e-31	-0.256295	0.041	0.11	3.73595e-27
COL4A1	1.62457e-31	0.369976	0.218	0.107	3.76674e-27
OXR1	1.68819e-31	0.430946	0.347	0.218	3.91423e-27
SUCNR1	1.83314e-31	0.792516	0.279	0.165	4.25032e-27
GPI	2.73037e-31	-0.395215	0.329	0.436	6.33063e-27
DECR2	2.7354e-31	-0.41742	0.201	0.307	6.34229e-27
SLC39A10	2.78753e-31	0.312945	0.25	0.131	6.46317e-27
GOT1	3.08221e-31	-0.369376	0.258	0.364	7.14641e-27
SMARCA5	3.33299e-31	0.368933	0.661	0.54	7.72788e-27
MSRB1	3.53811e-31	-0.320201	0.125	0.223	8.20347e-27
CLK1	4.54835e-31	0.333021	0.367	0.229	1.05458e-26
SERPING1	5.2187e-31	0.491563	0.495	0.36	1.21001e-26
ACTB	5.78363e-31	-0.287998	0.922	0.96	1.34099e-26
NSA2	6.83266e-31	-0.397828	0.467	0.559	1.58422e-26
HSPA9	7.08292e-31	-0.372185	0.595	0.679	1.64225e-26
WIPI1	9.25628e-31	-0.274922	0.071	0.151	2.14616e-26
POLR2L	9.44008e-31	-0.364523	0.629	0.712	2.18878e-26
EGFL7	9.79829e-31	-0.270196	0.042	0.112	2.27183e-26
GPR155	1.00781e-30	-0.369629	0.123	0.219	2.3367e-26
LINC01158	1.37295e-30	0.289125	0.111	0.033	3.18332e-26
KCNJ1	1.44275e-30	0.431367	0.36	0.227	3.34516e-26
MTCH2	1.53718e-30	-0.439732	0.332	0.43	3.5641e-26
PLIN2	1.55257e-30	-0.484783	0.354	0.462	3.59979e-26
UPP1	1.67649e-30	0.322025	0.219	0.109	3.88711e-26
YPEL2	2.01884e-30	0.287655	0.233	0.12	4.68088e-26
ATP5MF	2.06975e-30	-0.325356	0.669	0.749	4.79892e-26
SLC6A13	2.40762e-30	-0.308807	0.116	0.211	5.58231e-26
SCRN1	2.72601e-30	0.272827	0.214	0.104	6.32053e-26
FUS	2.90885e-30	0.407199	0.45	0.315	6.74446e-26
SYNE1	3.15715e-30	0.420525	0.364	0.229	7.32016e-26
PAPPA	3.33459e-30	-0.463543	0.204	0.307	7.73159e-26
TRIM38	3.45694e-30	-0.426838	0.24	0.345	8.01527e-26
SYNE2	3.91307e-30	0.392905	0.755	0.67	9.07285e-26
CCDC47	4.00705e-30	0.364387	0.422	0.285	9.29076e-26
SERPINF2	4.393e-30	-0.269158	0.071	0.151	1.01856e-25
MDK	4.48249e-30	0.277398	0.108	0.031	1.03931e-25
IKBIP	4.61754e-30	0.284722	0.185	0.083	1.07062e-25
BRD7	4.65403e-30	0.299215	0.361	0.222	1.07908e-25
TBC1D4	4.8572e-30	0.366094	0.163	0.069	1.12619e-25
ERI3	4.89516e-30	-0.334669	0.124	0.218	1.13499e-25
GABARAPL1	4.98116e-30	-0.332411	0.336	0.444	1.15493e-25
YBX3	5.77673e-30	0.408452	0.595	0.479	1.33939e-25
KCTD1	8.3902e-30	0.32278	0.187	0.086	1.94535e-25
MTHFR	8.40926e-30	-0.298881	0.075	0.155	1.94977e-25
BHLHE41	8.49266e-30	0.262912	0.125	0.042	1.96911e-25
SNHG12	9.66407e-30	0.256007	0.145	0.057	2.24071e-25
MET	9.78479e-30	0.363755	0.206	0.102	2.2687e-25
PRODH2	1.17512e-29	-0.329506	0.089	0.176	2.72463e-25
ACTN1	1.27257e-29	0.346629	0.194	0.092	2.95059e-25
TMSB4X	1.53936e-29	-0.267078	0.836	0.618	3.56917e-25
TST	1.6614e-29	-0.408353	0.15	0.247	3.85213e-25
ID3	1.71471e-29	0.250792	0.367	0.229	3.97572e-25
TAX1BP1	1.94449e-29	-0.307814	0.789	0.856	4.50849e-25
GCC2	2.12842e-29	0.401401	0.648	0.533	4.93496e-25
CADPS2	2.36914e-29	0.330883	0.208	0.104	5.49309e-25
MTHFS	2.46019e-29	-0.298327	0.12	0.211	5.7042e-25
HS6ST1	2.68615e-29	0.307902	0.165	0.072	6.22812e-25
C6orf48	2.76558e-29	0.31856	0.476	0.331	6.41228e-25
GSTP1	2.86546e-29	0.328391	0.843	0.792	6.64386e-25
PFKFB3	3.14878e-29	0.281033	0.148	0.059	7.30076e-25
COL4A2	3.44903e-29	0.328007	0.215	0.108	7.99691e-25
DLD	3.55225e-29	-0.327374	0.25	0.354	8.23624e-25
NOLC1	3.75716e-29	0.344582	0.353	0.224	8.71136e-25
LSR	3.92058e-29	0.277435	0.185	0.086	9.09026e-25
BCL7A	4.15961e-29	0.281001	0.268	0.148	9.64447e-25
H2AFJ	4.74962e-29	-0.452534	0.285	0.385	1.10125e-24
NDUFS7	5.1478e-29	-0.397564	0.348	0.447	1.19357e-24
ATP1B1	6.33183e-29	0.369793	0.897	0.881	1.4681e-24
SEMA3B	8.09292e-29	-0.404718	0.085	0.166	1.87642e-24
ATP6V1B2	8.33631e-29	-0.298816	0.139	0.235	1.93286e-24
KIAA1109	9.19094e-29	0.306043	0.311	0.185	2.13101e-24
NDUFB7	1.20664e-28	-0.387421	0.431	0.525	2.79773e-24
RGS2	1.23035e-28	0.489539	0.14	0.054	2.85269e-24
KRT19	1.30871e-28	0.289409	0.33	0.192	3.03439e-24
PHF14	1.37753e-28	0.353071	0.397	0.263	3.19394e-24
PRDM2	1.53526e-28	0.295054	0.244	0.132	3.55964e-24
VRK3	1.5964e-28	-0.329773	0.126	0.217	3.70142e-24
PHLDA1	1.71464e-28	0.251191	0.252	0.137	3.97557e-24
ARSD	1.72965e-28	0.327901	0.343	0.213	4.01036e-24
RASSF4	1.76453e-28	-0.409711	0.283	0.395	4.09124e-24
PSMB7	1.84773e-28	-0.383235	0.345	0.445	4.28414e-24
TSPAN33	2.19196e-28	-0.396429	0.172	0.266	5.08228e-24
NDUFA13	2.35402e-28	-0.281707	0.545	0.63	5.45803e-24
SH3BP2	2.62337e-28	-0.271131	0.053	0.123	6.08254e-24
HSPA2	2.67544e-28	0.252471	0.157	0.066	6.20329e-24
ITGB8	2.69689e-28	0.450861	0.389	0.26	6.25301e-24
NAP1L1	3.39689e-28	0.360103	0.678	0.568	7.87602e-24
KLHL13	3.63225e-28	0.32009	0.125	0.045	8.42174e-24
EIF4A2	3.67932e-28	0.343412	0.645	0.538	8.53087e-24
MRPL52	4.26746e-28	-0.393105	0.322	0.424	9.89453e-24
GPC4	4.41014e-28	0.287751	0.142	0.056	1.02253e-23
A1CF	5.61097e-28	-0.335613	0.103	0.19	1.30096e-23
SLC47A1	5.88251e-28	-0.32155	0.135	0.228	1.36392e-23
MIER1	6.2803e-28	0.311301	0.376	0.245	1.45615e-23
RDX	6.32704e-28	-0.395787	0.584	0.665	1.46699e-23
MEF2C	6.33588e-28	0.380467	0.168	0.074	1.46904e-23
TM7SF2	6.45754e-28	-0.297552	0.14	0.235	1.49724e-23
TEX9	7.0673e-28	0.282495	0.195	0.095	1.63862e-23
ITGA2	8.05728e-28	0.393418	0.258	0.148	1.86816e-23
CCDC146	8.30421e-28	0.47609	0.209	0.108	1.92541e-23
ITGB1	8.33954e-28	0.25305	0.61	0.468	1.93361e-23
PDLIM5	9.98265e-28	-0.402153	0.363	0.456	2.31458e-23
CITED2	1.0014e-27	0.265522	0.475	0.337	2.32185e-23
PGK1	1.07428e-27	-0.302812	0.518	0.609	2.49083e-23
HSPB8	1.0771e-27	-0.320371	0.093	0.174	2.49738e-23
RNF220	1.07981e-27	-0.606868	0.087	0.165	2.50364e-23
VEZF1	1.15982e-27	0.350137	0.399	0.267	2.68915e-23
ADAM10	1.22631e-27	0.31466	0.245	0.136	2.84332e-23
TM4SF18	1.26536e-27	0.431049	0.138	0.054	2.93387e-23
NR1D1	1.30393e-27	-0.276547	0.067	0.141	3.0233e-23
ERBB4	1.40485e-27	0.513066	0.175	0.085	3.25729e-23
TRAM1	1.49421e-27	0.376562	0.542	0.41	3.46448e-23
DUSP3	1.52809e-27	-0.399721	0.239	0.334	3.54303e-23
RASD1	1.54038e-27	0.326551	0.151	0.064	3.57153e-23
PKP4	1.76689e-27	0.401619	0.305	0.186	4.09672e-23
RPS27L	1.80209e-27	-0.363035	0.545	0.634	4.17833e-23
CIB1	1.81134e-27	-0.362111	0.388	0.483	4.19978e-23
UGT8	1.87537e-27	0.357629	0.171	0.08	4.34823e-23
PTPN11	1.93095e-27	0.353012	0.499	0.37	4.47711e-23
SQLE	2.02346e-27	-0.376321	0.182	0.278	4.6916e-23
SMIM4	2.0729e-27	-0.359719	0.192	0.288	4.80622e-23
VNN1	2.09561e-27	-0.301415	0.075	0.153	4.85889e-23
EIF4B	2.66336e-27	0.376795	0.547	0.421	6.17526e-23
JADE1	2.67178e-27	0.351347	0.304	0.183	6.19478e-23
ADIRF	2.82034e-27	0.974285	0.471	0.368	6.53925e-23
BCLAF1	2.99844e-27	0.35669	0.71	0.607	6.95219e-23
RSL24D1	3.23188e-27	0.275297	0.309	0.187	7.49343e-23
AKAP9	3.25896e-27	0.324745	0.738	0.629	7.55623e-23
GOSR2	3.37126e-27	-0.279769	0.093	0.174	7.8166e-23
AZGP1	3.52333e-27	-0.261615	0.144	0.24	8.16919e-23
SLC25A13	3.61983e-27	-0.330814	0.119	0.206	8.39294e-23
ATP6V0D2	3.71777e-27	-0.850061	0.11	0.193	8.62001e-23
ZFHX3	5.57203e-27	0.337685	0.209	0.108	1.29193e-22
PEG10	6.20634e-27	0.30912	0.218	0.114	1.439e-22
AOX1	6.2719e-27	-0.272377	0.072	0.149	1.4542e-22
BAZ1A	7.86459e-27	0.253739	0.182	0.086	1.82348e-22
EFNA1	9.41877e-27	0.346617	0.263	0.153	2.18384e-22
ERG28	1.03177e-26	-0.265571	0.157	0.252	2.39227e-22
SYNGR2	1.08314e-26	0.383031	0.41	0.283	2.51137e-22
MAP3K2	1.09054e-26	-0.314197	0.24	0.34	2.52854e-22
SH3YL1	1.1563e-26	-0.375884	0.234	0.33	2.68101e-22
DNPH1	1.16818e-26	-0.404409	0.372	0.463	2.70855e-22
TSPAN1	1.21292e-26	0.573447	0.614	0.541	2.81227e-22
ALDH9A1	1.42751e-26	-0.337058	0.366	0.464	3.30983e-22
VPS13C	1.46387e-26	0.386171	0.431	0.301	3.39412e-22
GAMT	1.52892e-26	-0.359583	0.159	0.252	3.54495e-22
DNAJC15	1.53217e-26	-0.364467	0.449	0.537	3.55249e-22
RBPMS	2.10946e-26	0.345771	0.427	0.298	4.891e-22
CTSV	3.06517e-26	-0.423571	0.047	0.109	7.10691e-22
OGDH	3.10298e-26	-0.380564	0.212	0.307	7.19456e-22
DDX17	3.25229e-26	0.370668	0.578	0.453	7.54076e-22
CD82	3.77007e-26	0.25214	0.266	0.153	8.74128e-22
SLC35F6	3.93138e-26	-0.300161	0.117	0.201	9.11531e-22
TMEM50B	4.12012e-26	0.287459	0.261	0.152	9.5529e-22
ST3GAL6	4.14168e-26	-0.443249	0.053	0.118	9.6029e-22
LAMTOR1	4.2399e-26	-0.316914	0.34	0.437	9.83064e-22
SRI	4.2448e-26	0.345758	0.485	0.358	9.842e-22
TSPAN2	4.9825e-26	-0.45713	0.042	0.103	1.15524e-21
PSMB5	5.09622e-26	-0.322315	0.419	0.515	1.18161e-21
DEPTOR	5.28119e-26	0.360268	0.166	0.079	1.2245e-21
TIA1	5.35997e-26	0.264904	0.252	0.142	1.24276e-21
IFI27	5.87769e-26	0.447728	0.247	0.139	1.3628e-21
RPL4	6.32384e-26	0.318259	0.736	0.659	1.46625e-21
GPNMB	7.26668e-26	0.569766	0.157	0.071	1.68485e-21
GDF15	7.34711e-26	0.492681	0.508	0.383	1.7035e-21
LARP4	7.61784e-26	-0.368434	0.191	0.282	1.76627e-21
HNRNPA1	8.88267e-26	0.339651	0.679	0.594	2.05954e-21
HNRNPD	9.19477e-26	0.311885	0.634	0.517	2.1319e-21
BNIP3L	9.81794e-26	-0.383399	0.307	0.402	2.27639e-21
PSMB3	1.09364e-25	-0.309886	0.378	0.471	2.53571e-21
TTC38	1.24601e-25	-0.273028	0.073	0.146	2.88899e-21
ZCRB1	1.46536e-25	-0.374572	0.476	0.564	3.39757e-21
ABAT	1.66944e-25	-0.280001	0.092	0.172	3.87076e-21
ACAA2	1.93355e-25	-0.407018	0.463	0.55	4.48312e-21
LIMCH1	2.03229e-25	0.41893	0.422	0.301	4.71207e-21
KIAA1551	2.05167e-25	0.290214	0.217	0.115	4.75701e-21
EPB41L4A	2.31221e-25	0.308965	0.256	0.147	5.3611e-21
SPTSSA	2.31652e-25	0.27907	0.292	0.177	5.37108e-21
PRKX	2.34386e-25	0.277099	0.107	0.036	5.43448e-21
C9orf66	2.52186e-25	-0.291634	0.066	0.136	5.84717e-21
ECI2	2.69412e-25	-0.434162	0.383	0.469	6.24658e-21
PSMD11	3.16004e-25	-0.338697	0.24	0.332	7.32687e-21
ZMYND8	3.35548e-25	0.299971	0.309	0.194	7.78002e-21
LAMB1	3.76289e-25	0.367761	0.444	0.319	8.72463e-21
NDUFB5	4.68568e-25	-0.296673	0.375	0.468	1.08642e-20
LHPP	5.54237e-25	-0.315457	0.114	0.194	1.28505e-20
ARL6IP1	6.20082e-25	0.315571	0.62	0.495	1.43772e-20
NDUFV3	1.14302e-24	-0.323379	0.294	0.387	2.65022e-20
SDHC	1.16665e-24	-0.302817	0.391	0.481	2.705e-20
DEGS1	1.18363e-24	0.281683	0.197	0.103	2.74437e-20
RSL1D1	1.20638e-24	0.373913	0.606	0.488	2.79711e-20
MRPL34	1.37237e-24	-0.277059	0.357	0.453	3.18198e-20
SPEN	1.39155e-24	0.307482	0.258	0.149	3.22646e-20
PARP4	1.4114e-24	0.385713	0.336	0.224	3.27247e-20
IL6ST	1.44165e-24	0.411553	0.513	0.39	3.34262e-20
CREB5	1.53137e-24	0.306485	0.212	0.114	3.55064e-20
MRPL12	2.02323e-24	-0.311422	0.152	0.239	4.69106e-20
S100A2	2.79885e-24	0.64129	0.292	0.185	6.48941e-20
LIN52	2.96402e-24	-0.259608	0.062	0.128	6.87238e-20
TUBA1A	3.04114e-24	0.407871	0.324	0.213	7.05118e-20
NIPBL	3.17984e-24	0.358185	0.498	0.37	7.37278e-20
RAB11FIP1	3.91744e-24	0.296388	0.299	0.184	9.08298e-20
FBXO21	4.22537e-24	-0.365204	0.305	0.397	9.79695e-20
XAF1	4.38553e-24	0.345233	0.121	0.047	1.01683e-19
TRIM24	4.45878e-24	0.294308	0.29	0.178	1.03381e-19
ATP6V0D1	4.50181e-24	-0.312987	0.195	0.286	1.04379e-19
AK3	6.13608e-24	-0.281061	0.339	0.438	1.42271e-19
DAAM1	6.37199e-24	0.330789	0.26	0.156	1.47741e-19
BRD3	7.03408e-24	0.303912	0.229	0.129	1.63092e-19
UGCG	7.45142e-24	0.434748	0.455	0.348	1.72769e-19
CLINT1	7.50433e-24	0.342522	0.577	0.458	1.73995e-19
ARL4A	7.56006e-24	0.321611	0.283	0.176	1.75288e-19
PLCB4	8.40736e-24	0.286313	0.116	0.045	1.94933e-19
SRSF4	8.43264e-24	0.287417	0.33	0.212	1.95519e-19
ZNF331	8.751e-24	0.41697	0.127	0.052	2.02901e-19
NAT8	9.03632e-24	-0.268147	0.378	0.506	2.09516e-19
CADM1	9.10352e-24	0.341676	0.246	0.144	2.11074e-19
TOP1	9.56703e-24	-0.389812	0.517	0.591	2.21821e-19
HSDL2	1.06018e-23	-0.377294	0.34	0.428	2.45814e-19
ABCC6	1.08889e-23	-0.262328	0.078	0.149	2.52471e-19
KRT18	1.59391e-23	0.344195	0.603	0.516	3.69565e-19
SLC22A18	1.5941e-23	-0.274257	0.088	0.162	3.69607e-19
COTL1	1.71097e-23	-0.319417	0.193	0.284	3.96705e-19
MYL12A	1.73881e-23	0.293015	0.566	0.442	4.03161e-19
AHCYL1	1.79562e-23	-0.377589	0.456	0.538	4.16332e-19
SLC16A10	1.95402e-23	-0.339153	0.13	0.211	4.5306e-19
MDH2	2.25025e-23	-0.329547	0.337	0.423	5.21744e-19
GPHN	2.25359e-23	-0.270697	0.115	0.193	5.22518e-19
MT-ND6	2.82622e-23	0.325811	0.442	0.324	6.55288e-19
LDHA	2.96493e-23	0.412032	0.603	0.518	6.87448e-19
NPM1P39	3.01849e-23	0.303808	0.21	0.117	6.99867e-19
SLC25A29	3.14227e-23	0.294845	0.231	0.134	7.28566e-19
HDGFL3	3.17319e-23	0.255049	0.198	0.106	7.35735e-19
HMOX2	3.19968e-23	-0.256124	0.104	0.181	7.41878e-19
PDIA3P1	3.26521e-23	0.364615	0.219	0.125	7.57071e-19
SLC3A1	3.54737e-23	0.618367	0.425	0.337	8.22493e-19
KANSL1L	3.66873e-23	0.268938	0.268	0.162	8.50632e-19
SRGAP2C	3.81299e-23	-0.485731	0.049	0.108	8.84079e-19
PRDX6	3.82884e-23	-0.319007	0.569	0.644	8.87755e-19
GNS	3.92904e-23	-0.32604	0.297	0.385	9.10986e-19
ATP6V0B	3.96367e-23	-0.433564	0.521	0.595	9.19015e-19
NDUFC2	3.99334e-23	-0.283897	0.449	0.534	9.25896e-19
OGDHL	4.37855e-23	-0.28737	0.189	0.279	1.01521e-18
PTPN1	5.12189e-23	-0.370768	0.315	0.4	1.18756e-18
ACTG1	5.14543e-23	-0.272174	0.854	0.902	1.19302e-18
MAGI2-AS3	5.31031e-23	-1.1723	0.159	0.235	1.23125e-18
NPLOC4	5.85554e-23	-0.272074	0.069	0.135	1.35767e-18
MPDZ	6.03879e-23	-0.283469	0.116	0.195	1.40015e-18
UTP4	6.13675e-23	-0.337782	0.157	0.24	1.42287e-18
TMEM14C	6.69651e-23	0.309737	0.397	0.275	1.55265e-18
NPM1P27	7.15437e-23	0.289844	0.287	0.177	1.65881e-18
PPM1K	8.55214e-23	-0.400903	0.278	0.362	1.9829e-18
MYH10	9.7807e-23	0.314671	0.329	0.217	2.26775e-18
TACO1	1.19952e-22	-0.258554	0.084	0.155	2.78121e-18
VCP	1.30189e-22	-0.30315	0.304	0.393	3.01856e-18
MT-TL1	1.66089e-22	-0.387141	0.399	0.482	3.85094e-18
MYO10	1.68921e-22	0.287933	0.225	0.129	3.91659e-18
WWC2	1.72913e-22	0.329815	0.338	0.225	4.00915e-18
CCND1	1.8593e-22	0.350432	0.424	0.307	4.31097e-18
DHX9	1.90405e-22	0.287165	0.359	0.242	4.41474e-18
CLSTN1	1.95121e-22	0.362412	0.318	0.209	4.52407e-18
CLIC4	2.03709e-22	0.468052	0.35	0.249	4.7232e-18
CALM3	2.04343e-22	-0.285637	0.333	0.419	4.73789e-18
RAB5C	2.31906e-22	-0.311414	0.335	0.42	5.37698e-18
ATP6V1G3	2.50712e-22	-0.879382	0.11	0.184	5.81301e-18
CA4	2.54659e-22	0.312985	0.106	0.04	5.90452e-18
NDUFB9	2.8066e-22	-0.308695	0.606	0.67	6.50739e-18
UBE2G2	3.22533e-22	-0.375879	0.248	0.332	7.47825e-18
DDX5	3.76634e-22	0.349983	0.758	0.707	8.73263e-18
C1R	3.80457e-22	-0.463774	0.089	0.159	8.82127e-18
TPR	3.82709e-22	0.323145	0.635	0.526	8.87349e-18
SMIM6	4.16669e-22	-0.385379	0.08	0.147	9.66089e-18
FAM20C	4.2458e-22	-0.302237	0.084	0.153	9.84431e-18
THY1	4.45558e-22	0.756978	0.323	0.239	1.03307e-17
FDPS	4.51228e-22	-0.285859	0.197	0.284	1.04622e-17
PSMB1	4.57049e-22	-0.300418	0.425	0.507	1.05971e-17
EPB41L3	4.7494e-22	-0.273577	0.111	0.187	1.1012e-17
ELK3	5.05216e-22	0.264631	0.112	0.044	1.17139e-17
MLEC	5.17477e-22	-0.313763	0.571	0.64	1.19982e-17
MAOB	5.30951e-22	-0.27379	0.127	0.206	1.23106e-17
TMEM43	5.78852e-22	0.250043	0.193	0.104	1.34213e-17
PHF3	6.10562e-22	0.319518	0.594	0.478	1.41565e-17
SLC39A6	6.12634e-22	0.278846	0.296	0.19	1.42045e-17
CLNK	6.20729e-22	-0.269275	0.048	0.107	1.43922e-17
TTC3	6.42312e-22	0.322529	0.611	0.5	1.48926e-17
SLC38A2	6.94984e-22	0.283562	0.327	0.216	1.61139e-17
GAREM1	7.00209e-22	0.257125	0.233	0.135	1.6235e-17
BLOC1S6	9.25489e-22	-0.315839	0.288	0.375	2.14584e-17
BTBD7	1.0678e-21	0.279486	0.269	0.166	2.4758e-17
PSMC2	1.10646e-21	-0.306083	0.212	0.297	2.56544e-17
STAG2	1.16363e-21	0.297301	0.399	0.28	2.698e-17
LIMA1	1.29867e-21	0.317096	0.479	0.354	3.01109e-17
HSP90AB3P	1.42733e-21	0.356894	0.396	0.282	3.30941e-17
ITIH5	1.50942e-21	-0.47607	0.107	0.18	3.49973e-17
CYC1	1.54017e-21	-0.32514	0.388	0.466	3.57105e-17
SLC38A1	1.56347e-21	0.279646	0.288	0.18	3.62505e-17
ENAH	1.73554e-21	0.283023	0.22	0.127	4.02403e-17
SIM1	1.79167e-21	0.251827	0.135	0.062	4.15416e-17
DHTKD1	1.83307e-21	-0.304695	0.201	0.288	4.25015e-17
OGG1	2.15537e-21	-0.260088	0.088	0.157	4.99745e-17
CCNG2	2.17435e-21	0.252995	0.302	0.194	5.04145e-17
ARHGAP29	2.29218e-21	0.286665	0.624	0.506	5.31464e-17
LYRM1	2.74238e-21	-0.319873	0.144	0.22	6.35848e-17
GGH	2.74625e-21	-0.315451	0.163	0.245	6.36746e-17
HOXD8	2.77183e-21	0.270723	0.257	0.157	6.42675e-17
ATF7IP	3.64252e-21	0.279821	0.286	0.182	8.44554e-17
MEF2A	3.74378e-21	0.317209	0.388	0.273	8.68033e-17
EDF1	4.16066e-21	-0.275106	0.56	0.626	9.64692e-17
TIMM13	4.83391e-21	-0.310124	0.351	0.432	1.12079e-16
NDUFB8	4.83926e-21	-0.286696	0.435	0.511	1.12203e-16
MACF1	5.17812e-21	0.286127	0.404	0.283	1.2006e-16
BIN1	5.49769e-21	-0.319991	0.114	0.186	1.27469e-16
MYEF2	5.69199e-21	0.288379	0.299	0.195	1.31974e-16
SORL1	5.75724e-21	0.28236	0.271	0.172	1.33487e-16
C19orf70	6.37264e-21	-0.331307	0.413	0.492	1.47756e-16
HLA-DQB1	6.97293e-21	0.546798	0.164	0.085	1.61674e-16
ZDHHC6	7.47547e-21	-0.532534	0.109	0.178	1.73326e-16
CTBP2	7.93083e-21	0.309422	0.336	0.226	1.83884e-16
AK2	8.55785e-21	-0.33587	0.341	0.415	1.98422e-16
VDAC1	1.03888e-20	-0.28645	0.629	0.696	2.40875e-16
LHX1	1.18601e-20	0.280662	0.244	0.149	2.74989e-16
CLTA	1.2103e-20	-0.298189	0.5	0.574	2.80621e-16
TIPARP	1.21098e-20	0.254483	0.233	0.139	2.80777e-16
RPN2	1.49882e-20	-0.292827	0.467	0.544	3.47516e-16
H2AFZ	1.92246e-20	0.296148	0.478	0.363	4.4574e-16
MAGI3	1.99207e-20	0.265851	0.269	0.17	4.61882e-16
AKR1B1	2.16366e-20	0.264398	0.269	0.17	5.01666e-16
ARF4	2.21041e-20	0.306222	0.461	0.354	5.12505e-16
TSPAN6	2.24689e-20	0.264886	0.283	0.182	5.20965e-16
PTP4A1	2.26177e-20	-0.308189	0.23	0.312	5.24415e-16
MRPS10	2.2696e-20	-0.338056	0.267	0.346	5.26229e-16
SWAP70	2.39525e-20	0.293822	0.263	0.164	5.55363e-16
WASL	2.54103e-20	-0.345029	0.507	0.575	5.89163e-16
LPAR6	2.57254e-20	0.346735	0.224	0.135	5.96468e-16
ATP6V1G1	3.14689e-20	-0.266965	0.681	0.753	7.29637e-16
MMP24OS	3.43448e-20	-0.269455	0.312	0.401	7.96318e-16
HGD	4.58313e-20	-0.293844	0.145	0.223	1.06265e-15
EPC1	4.81068e-20	0.282296	0.372	0.26	1.1154e-15
JUP	4.9096e-20	0.259479	0.304	0.2	1.13834e-15
ITGA6	5.31187e-20	-0.314278	0.311	0.395	1.23161e-15
USP1	5.94146e-20	0.262008	0.319	0.212	1.37759e-15
VEGFA	6.0508e-20	-0.788937	0.253	0.327	1.40294e-15
BST2	6.06652e-20	-0.714275	0.148	0.222	1.40658e-15
COPS9	6.15553e-20	-0.261666	0.516	0.597	1.42722e-15
NARS	6.78576e-20	-0.278456	0.599	0.673	1.57335e-15
MT1G	7.58048e-20	0.593726	0.569	0.699	1.75761e-15
TSC22D1	7.59177e-20	0.347598	0.607	0.506	1.76023e-15
MRPL20	7.73449e-20	-0.281712	0.386	0.463	1.79332e-15
NDUFS1	7.7478e-20	-0.294433	0.447	0.524	1.79641e-15
ADGRG1	9.11286e-20	-0.285097	0.42	0.505	2.11291e-15
EPRS	9.16668e-20	0.307878	0.442	0.333	2.12539e-15
BLOC1S1	1.16306e-19	-0.345477	0.334	0.413	2.69667e-15
NCOA7	1.37642e-19	0.339138	0.5	0.389	3.19136e-15
DUSP6	1.38301e-19	0.257991	0.339	0.228	3.20664e-15
C1orf122	1.41635e-19	-0.347168	0.194	0.27	3.28395e-15
TPP1	1.56416e-19	-0.265872	0.186	0.267	3.62666e-15
RDH11	1.65527e-19	-0.275721	0.431	0.502	3.83791e-15
POMP	1.85479e-19	-0.282269	0.498	0.569	4.30052e-15
SLC26A7	2.03482e-19	-0.535373	0.109	0.179	4.71792e-15
SMIM1	2.14326e-19	-0.269925	0.056	0.112	4.96937e-15
CCDC58	2.39599e-19	-0.287997	0.153	0.227	5.55535e-15
MYLK	2.51245e-19	0.29169	0.256	0.158	5.82537e-15
NIPSNAP1	2.54236e-19	-0.317844	0.269	0.348	5.89471e-15
UQCRC2	2.59943e-19	-0.291013	0.339	0.417	6.02704e-15
NASP	2.6832e-19	0.271327	0.362	0.254	6.22126e-15
FRMD4B	4.16602e-19	0.267507	0.313	0.211	9.65934e-15
TPRG1L	4.71259e-19	-0.257643	0.102	0.169	1.09266e-14
CBX1	6.04672e-19	0.289	0.403	0.297	1.40199e-14
SSRP1	7.03018e-19	0.302178	0.432	0.325	1.63002e-14
MTIF3	7.22143e-19	-0.309075	0.446	0.52	1.67436e-14
ECI1	7.60138e-19	-0.313952	0.377	0.445	1.76246e-14
CTNNAL1	8.22469e-19	0.271218	0.332	0.229	1.90698e-14
FHL1	8.25581e-19	0.456671	0.152	0.08	1.91419e-14
NDUFA6	8.4535e-19	-0.294255	0.517	0.585	1.96003e-14
BAG3	9.32942e-19	0.436339	0.314	0.222	2.16312e-14
ABHD14B	1.0748e-18	-0.26268	0.205	0.282	2.49203e-14
PAQR5	1.15921e-18	-0.286076	0.191	0.267	2.68775e-14
LNPEP	1.16612e-18	0.303901	0.216	0.132	2.70378e-14
SH3BGRL	1.17066e-18	0.294497	0.539	0.428	2.7143e-14
SEC13	1.18394e-18	-0.283205	0.261	0.34	2.74509e-14
RAP1A	1.41784e-18	0.276198	0.326	0.221	3.2874e-14
ACMSD	1.46625e-18	-0.288936	0.128	0.199	3.39964e-14
SLC16A12	1.47607e-18	0.373871	0.213	0.131	3.42242e-14
PARP14	1.54283e-18	0.3326	0.272	0.18	3.57721e-14
MX1	1.59095e-18	0.252821	0.123	0.058	3.68877e-14
SLC25A1	1.68109e-18	-0.267848	0.251	0.329	3.89777e-14
PTPRA	1.7124e-18	0.267128	0.349	0.243	3.97038e-14
HLA-DPA1	1.9071e-18	0.778308	0.227	0.143	4.42179e-14
MRPL55	1.96964e-18	-0.294278	0.246	0.322	4.56681e-14
FIBIN	2.07093e-18	0.298324	0.109	0.049	4.80166e-14
PAPOLA	2.08021e-18	0.301319	0.583	0.488	4.82318e-14
LDLR	2.49694e-18	-0.28527	0.105	0.173	5.78942e-14
ARHGEF12	3.14312e-18	-0.320811	0.337	0.412	7.28763e-14
ACOX1	3.47391e-18	-0.294485	0.182	0.255	8.0546e-14
LSM4	3.60617e-18	-0.274108	0.236	0.314	8.36126e-14
CNP	4.09148e-18	0.256792	0.3	0.201	9.4865e-14
TIMM8B	4.33712e-18	-0.306373	0.347	0.419	1.00561e-13
EFHD1	4.65603e-18	0.37967	0.303	0.212	1.07955e-13
COMMD8	4.98175e-18	-0.28765	0.245	0.321	1.15507e-13
SAMD11	5.61362e-18	-0.336246	0.078	0.137	1.30157e-13
ARID5B	5.62394e-18	0.38656	0.479	0.384	1.30397e-13
NAAA	6.2652e-18	0.258821	0.161	0.088	1.45265e-13
SQSTM1	7.07803e-18	-0.32862	0.594	0.663	1.64111e-13
ARHGEF3	7.43284e-18	-0.309592	0.075	0.134	1.72338e-13
TMEM106C	7.4441e-18	-0.276332	0.236	0.311	1.72599e-13
ATP6V0E2	8.33111e-18	-0.259988	0.081	0.14	1.93165e-13
TUBB	8.41633e-18	0.263357	0.445	0.334	1.95141e-13
FLRT3	8.52921e-18	0.309303	0.308	0.211	1.97758e-13
PSMD7	8.56408e-18	-0.320371	0.334	0.404	1.98567e-13
PAF1	1.20716e-17	0.260694	0.321	0.222	2.79893e-13
IFI44L	1.57275e-17	0.321791	0.105	0.047	3.64659e-13
GTF2I	1.57959e-17	0.255319	0.293	0.198	3.66243e-13
SAMD5	1.84554e-17	-0.266619	0.097	0.16	4.27906e-13
MUC1	1.8832e-17	0.478345	0.329	0.238	4.3664e-13
TPI1	2.51895e-17	-0.263001	0.753	0.796	5.84045e-13
SSX2IP	2.74815e-17	-0.351643	0.193	0.262	6.37186e-13
ASB8	3.35591e-17	-0.296586	0.178	0.249	7.78101e-13
ELF1	3.45553e-17	0.282693	0.272	0.181	8.012e-13
GSS	3.89505e-17	-0.262446	0.124	0.189	9.03106e-13
PTMAP5	3.95214e-17	0.33657	0.375	0.273	9.16344e-13
ST13	4.20158e-17	-0.279271	0.756	0.799	9.74178e-13
BDH2	5.61876e-17	-0.329381	0.347	0.416	1.30277e-12
BPHL	5.97508e-17	-0.316794	0.231	0.305	1.38538e-12
MRPL1	6.176e-17	-0.287823	0.286	0.362	1.43197e-12
GLRX	6.77878e-17	-0.455897	0.425	0.481	1.57173e-12
MT1M	6.97471e-17	0.385301	0.127	0.064	1.61716e-12
CHCHD5	7.00233e-17	-0.264814	0.157	0.226	1.62356e-12
PPP1R16A	1.01788e-16	-0.291176	0.153	0.222	2.36005e-12
ZCCHC11	1.08622e-16	0.286455	0.391	0.289	2.51851e-12
NDUFAF8	1.16372e-16	-0.279628	0.231	0.306	2.69821e-12
CYB5A	1.70947e-16	-0.278765	0.707	0.766	3.96358e-12
HLA-DQA2	1.8726e-16	0.348739	0.124	0.062	4.34181e-12
C19orf12	1.89638e-16	-0.272977	0.154	0.222	4.39696e-12
SESN3	2.15391e-16	-0.278123	0.197	0.27	4.99405e-12
FBXL5	2.21717e-16	-0.279902	0.321	0.392	5.14072e-12
MYO9A	2.38923e-16	0.294211	0.264	0.176	5.53966e-12
KL	2.56814e-16	-0.286689	0.188	0.26	5.95448e-12
RBBP8	2.6507e-16	0.325114	0.442	0.346	6.14591e-12
CISD3	2.68788e-16	-0.283972	0.209	0.28	6.23213e-12
ATP1A1	2.74777e-16	0.643997	0.748	0.714	6.37097e-12
UGT2A3	2.97585e-16	0.602137	0.242	0.168	6.8998e-12
FAM177A1	3.07118e-16	-0.303364	0.425	0.49	7.12083e-12
NDUFC1	3.26096e-16	-0.251067	0.668	0.714	7.56086e-12
PCM1	3.64464e-16	0.276209	0.564	0.467	8.45046e-12
AC016739.1	4.18057e-16	0.287606	0.382	0.28	9.69307e-12
NDUFB11	4.48891e-16	-0.270182	0.492	0.551	1.0408e-11
ZC3H15	5.17257e-16	-0.255456	0.528	0.591	1.19931e-11
ANAPC16	5.88603e-16	-0.286699	0.605	0.644	1.36473e-11
SMCHD1	6.16948e-16	0.274791	0.268	0.182	1.43046e-11
CPEB4	6.38691e-16	-0.271037	0.386	0.453	1.48087e-11
TACC1	9.0253e-16	0.285962	0.284	0.193	2.09261e-11
SP100	9.99889e-16	0.277399	0.342	0.245	2.31834e-11
MIR4458HG	1.02711e-15	-0.251387	0.286	0.36	2.38146e-11
DMAC1	1.04734e-15	-0.286091	0.252	0.322	2.42836e-11
HDHD3	1.30087e-15	-0.265734	0.123	0.184	3.01619e-11
MAST4	1.38504e-15	-0.257729	0.109	0.17	3.21135e-11
GNL3	1.55563e-15	0.267168	0.291	0.2	3.60688e-11
IGFBP3	1.64753e-15	0.336886	0.11	0.055	3.81997e-11
RBM17	1.94257e-15	0.254851	0.431	0.328	4.50404e-11
RYBP	2.46025e-15	0.257188	0.392	0.294	5.70434e-11
GNAI2	2.56394e-15	0.267107	0.42	0.318	5.94475e-11
ABLIM1	4.32745e-15	0.306308	0.363	0.272	1.00336e-10
NDUFV1	4.34165e-15	-0.293007	0.296	0.362	1.00665e-10
EXOSC7	4.40912e-15	-0.268739	0.13	0.191	1.0223e-10
VAV3	5.1845e-15	0.280265	0.293	0.21	1.20208e-10
CHL1	5.45677e-15	0.260803	0.128	0.069	1.26521e-10
TMEM141	5.50994e-15	-0.300812	0.271	0.337	1.27753e-10
C7orf50	5.61082e-15	-0.251004	0.256	0.325	1.30092e-10
TM4SF1	8.32445e-15	0.256659	0.141	0.078	1.93011e-10
PALLD	9.24246e-15	-0.352592	0.267	0.336	2.14296e-10
CLDN10	1.19743e-14	0.559858	0.28	0.207	2.77637e-10
MRPS15	1.21952e-14	-0.270909	0.216	0.281	2.82759e-10
HLA-DQA1	1.37478e-14	0.589011	0.141	0.082	3.18757e-10
MAP1B	1.44746e-14	-0.395693	0.066	0.115	3.35608e-10
BOLA3	1.57995e-14	-0.274191	0.279	0.345	3.66328e-10
AQP2	1.70299e-14	0.5728	0.258	0.184	3.94854e-10
S100A4	1.7789e-14	0.338883	0.21	0.135	4.12456e-10
ETFA	1.87744e-14	-0.287039	0.274	0.338	4.35304e-10
BNIP3	2.01607e-14	-0.262206	0.406	0.47	4.67445e-10
NUDT4	2.04296e-14	0.252695	0.451	0.346	4.7368e-10
SCAND1	2.17279e-14	-0.261087	0.361	0.42	5.03782e-10
VAMP5	2.26006e-14	-0.441494	0.118	0.176	5.24018e-10
ADGRF5	2.30006e-14	-0.397333	0.149	0.219	5.33293e-10
PDE1A	2.37945e-14	0.255524	0.194	0.124	5.517e-10
UXT	2.53543e-14	-0.265015	0.308	0.372	5.87864e-10
VAMP2	3.52321e-14	-0.406394	0.434	0.486	8.16891e-10
DBT	4.03579e-14	-0.296432	0.232	0.295	9.35739e-10
ABRACL	4.04452e-14	-0.25629	0.167	0.231	9.37762e-10
KCTD12	4.83935e-14	0.262025	0.315	0.227	1.12205e-09
TRIM56	4.88897e-14	0.272294	0.265	0.184	1.13356e-09
HSPE1	5.69783e-14	0.37503	0.772	0.761	1.3211e-09
LRRCC1	6.18075e-14	0.255639	0.173	0.106	1.43307e-09
CAVIN2	6.64297e-14	0.267315	0.132	0.073	1.54024e-09
GPS1	7.31521e-14	-0.27969	0.172	0.233	1.6961e-09
SORBS2	7.46001e-14	0.254348	0.257	0.178	1.72968e-09
GLS	8.50409e-14	-0.3064	0.466	0.517	1.97176e-09
GNAQ	9.45602e-14	0.257967	0.319	0.233	2.19247e-09
SEPT11	9.66211e-14	-0.541117	0.48	0.529	2.24026e-09
GNG12	9.72663e-14	-0.257651	0.405	0.466	2.25522e-09
HMGCS2	1.02968e-13	0.294885	0.192	0.125	2.38743e-09
EZR	1.39024e-13	0.362295	0.736	0.704	3.22342e-09
LBH	1.39366e-13	0.290138	0.173	0.106	3.23134e-09
PPARA	1.59954e-13	-0.272863	0.192	0.255	3.70869e-09
JMJD1C	1.60626e-13	0.250186	0.455	0.357	3.72428e-09
ATP6V1C1	1.66676e-13	-0.292139	0.224	0.283	3.86455e-09
TRA2B	1.71729e-13	0.260851	0.509	0.423	3.98172e-09
MZT2B	2.14649e-13	-0.261379	0.413	0.467	4.97684e-09
CD59	2.18672e-13	0.330335	0.564	0.494	5.07012e-09
SLC5A3	2.82291e-13	0.264333	0.239	0.164	6.5452e-09
GRHPR	3.34352e-13	-0.263214	0.305	0.369	7.75228e-09
HSD11B2	3.37782e-13	0.386086	0.385	0.301	7.8318e-09
VDAC2	3.6184e-13	-0.25482	0.39	0.442	8.38963e-09
TAOK3	4.0708e-13	0.28296	0.355	0.269	9.43856e-09
MT-TV	4.40798e-13	0.307579	0.536	0.449	1.02203e-08
PLPP3	5.73102e-13	-0.506187	0.312	0.377	1.3288e-08
HSPD1	5.85097e-13	-0.252731	0.791	0.836	1.35661e-08
PCCB	6.49396e-13	-0.250177	0.259	0.319	1.50569e-08
SEPT2	6.71603e-13	0.258925	0.58	0.496	1.55718e-08
RFC1	8.14104e-13	-0.270268	0.457	0.508	1.88758e-08
XRCC5	8.16377e-13	0.257592	0.634	0.555	1.89285e-08
CLMN	8.45016e-13	0.252151	0.229	0.157	1.95926e-08
DDAH1	8.4901e-13	-0.282623	0.285	0.342	1.96852e-08
ALKBH7	9.08899e-13	-0.292978	0.343	0.397	2.10737e-08
PCYOX1	1.83866e-12	-0.29874	0.463	0.515	4.26312e-08
UROD	1.89576e-12	-0.251	0.221	0.279	4.3955e-08
ALAS1	2.08848e-12	0.80061	0.316	0.25	4.84235e-08
TMEM59	2.404e-12	0.254729	0.598	0.523	5.57392e-08
RTN4	3.01795e-12	-0.255158	0.81	0.854	6.99743e-08
CCT6A	3.27222e-12	-0.258483	0.524	0.574	7.58697e-08
HLA-DRB6	4.55545e-12	0.490709	0.174	0.115	1.05623e-07
HSPA4L	5.06247e-12	-0.264579	0.201	0.259	1.17378e-07
PCP4	6.38257e-12	0.253318	0.117	0.066	1.47986e-07
METTL7A	6.58261e-12	-0.273909	0.445	0.493	1.52624e-07
RPL13P12	8.68555e-12	0.26286	0.394	0.311	2.01383e-07
BMPR2	8.84788e-12	0.250984	0.244	0.173	2.05147e-07
NOSTRIN	9.58322e-12	0.319522	0.16	0.101	2.22196e-07
HLA-DMB	2.32057e-11	0.293545	0.139	0.087	5.38048e-07
ZFAND2A	2.51454e-11	0.256343	0.245	0.176	5.83022e-07
A2M	2.60613e-11	-0.376293	0.176	0.112	6.04257e-07
LAMTOR4	4.56899e-11	-0.251588	0.408	0.46	1.05937e-06
CLSTN2	5.59662e-11	0.301006	0.115	0.067	1.29763e-06
COL18A1	5.70839e-11	0.262478	0.326	0.25	1.32355e-06
SSFA2	1.06177e-10	0.272426	0.22	0.157	2.46182e-06
HLA-DPB1	1.34157e-10	0.708209	0.213	0.153	3.11057e-06
MIB1	1.52064e-10	-0.349828	0.155	0.203	3.52575e-06
KIF21A	2.66923e-10	-0.279749	0.296	0.348	6.18887e-06
NFIA	3.7769e-10	0.266997	0.371	0.3	8.75712e-06
EMX2	4.69632e-10	0.256212	0.482	0.403	1.08889e-05
NEBL	7.05405e-10	-0.330091	0.096	0.138	1.63555e-05
NINJ1	7.64485e-10	-0.255123	0.26	0.311	1.77254e-05
RHOC	8.26781e-10	-0.260833	0.312	0.362	1.91697e-05
RCAN1	1.56289e-09	-0.309587	0.25	0.299	3.62371e-05
PUM3	3.8012e-09	-0.255113	0.285	0.33	8.81345e-05
SMIM5	5.58866e-09	-0.271066	0.13	0.172	0.000129579
RPL3P4	5.71822e-09	0.269333	0.351	0.282	0.000132583
RNASE1	7.56699e-09	0.752927	0.126	0.083	0.000175448
CYP3A5	9.03917e-09	-0.255006	0.12	0.163	0.000209582
DACH1	2.80838e-08	-0.373524	0.109	0.147	0.000651151
CDC42EP3	7.27477e-08	-0.646422	0.155	0.191	0.00168673
CDH6	3.9035e-07	0.273669	0.184	0.14	0.00905066
RIPOR1	4.48271e-07	-0.267508	0.093	0.126	0.0103936
CCDC91	8.45597e-07	-0.277098	0.257	0.288	0.019606
CD74	1.75346e-06	0.509562	0.687	0.642	0.0406557
CLDN2	2.88133e-06	0.413209	0.236	0.198	0.0668064
MT1F	4.06123e-06	0.350015	0.533	0.616	0.0941637
PARD3B	9.62829e-06	-0.294139	0.165	0.195	0.223241
AQP3	2.11644e-05	0.312718	0.198	0.163	0.490717
MGP	2.77053e-05	0.546569	0.245	0.202	0.642375
TMEM150C	3.39967e-05	-0.465615	0.165	0.191	0.788247
MAFB	0.000299447	-0.313305	0.223	0.172	1
TMEM213	0.000424954	-0.409907	0.391	0.321	1
HLA-DRA	0.000743394	0.671908	0.382	0.434	1
CDKN1C	0.00122787	-0.362806	0.329	0.271	1
NEAT1	0.0014232	-0.578956	0.509	0.495	1
GMDS	0.00186002	-0.300463	0.104	0.123	1
TAOK1	0.00217426	-0.480692	0.318	0.337	1
MT-ND3	0.00689201	-0.29208	0.997	0.999	1
HSP90AA1	0.0104909	-0.255119	0.983	0.992	1
MYL9	0.0127042	-0.622239	0.219	0.227	1
SEMA5A	0.0243966	-0.333907	0.157	0.169	1
GOLIM4	0.028103	-0.60653	0.37	0.364	1
TJP1	0.0307638	-0.331899	0.325	0.275	1
CLTRN	0.0503362	0.296104	0.313	0.309	1
ATP6AP2	0.0709331	-0.315149	0.517	0.452	1
HLA-DRB1	0.0960353	0.596789	0.405	0.402	1
SLK	0.0967283	-0.401583	0.603	0.55	1
LGALS3	0.215581	-0.527341	0.547	0.51	1
THSD7A	0.225102	-0.34697	0.279	0.247	1
KLF6	0.400019	-0.311414	0.701	0.671	1
SPARC	0.677698	-0.439354	0.332	0.303	1
AQP1	0.683169	0.357661	0.313	0.336	1
NPNT	0.932182	-1.10033	0.312	0.283	1
DEFB1	0.97227	-0.85854	0.623	0.624	1

## Sheet: Supplementary Table 4
	p_val	avg_log2FC	pct.1	pct.2	p_val_adj
HLA-DRB5	1.56802e-83	-2.98152	0.052	0.935	3.6356e-79
MT-RNR1	2.70891e-45	1.25973	1	1	6.28088e-41
GPX3	4.43082e-38	-3.24539	0.344	0.906	1.02733e-33
ALDOB	1.94851e-27	-2.6146	0.173	0.652	4.51781e-23
FCN3	3.1609e-27	-1.6624	0.185	0.681	7.32886e-23
FTL	3.06534e-23	-2.03442	0.913	0.993	7.1073e-19
FABP1	1.98841e-21	-1.40716	0.02	0.312	4.61033e-17
UBC	9.44908e-21	-0.893045	0.775	0.964	2.19086e-16
RPS4Y1	1.177e-20	-0.7783	0.069	0.449	2.72899e-16
MTND1P23	1.6628e-20	2.38606	0.54	0.109	3.85536e-16
CRHBP	1.13175e-19	-1.33642	0.512	0.87	2.62407e-15
GSTA1	1.98155e-18	-1.94781	0.069	0.384	4.59443e-14
PLPP3	9.67671e-18	-1.49215	0.616	0.862	2.24364e-13
FAM151A	3.18035e-17	-0.905271	0.023	0.268	7.37395e-13
APOE	7.64817e-17	-1.26787	0.159	0.529	1.7733e-12
RNASE1	3.24024e-16	0.895475	0.98	0.92	7.51282e-12
NQO1	1.40439e-15	-0.971855	0.208	0.558	3.25621e-11
ACSM2B	1.96659e-15	-1.36656	0.072	0.355	4.55973e-11
QPRT	1.28185e-14	-1.56726	0.072	0.341	2.97209e-10
BHMT2	2.05512e-14	-1.50114	0.092	0.37	4.76499e-10
IFITM3	4.78786e-14	-0.698544	0.977	0.993	1.11011e-09
CTSA	4.9808e-14	-0.844977	0.22	0.565	1.15485e-09
LGALS3BP	7.69362e-14	-1.00267	0.098	0.37	1.78384e-09
FGB	1.07486e-13	-0.790333	0.006	0.174	2.49218e-09
UGT2B7	1.4038e-13	-1.6054	0.136	0.435	3.25484e-09
IL1RL1	3.79526e-13	-2.6643	0.052	0.283	8.79969e-09
CYP4F3	3.89445e-13	-0.80744	0.012	0.188	9.02968e-09
SLC16A9	5.06005e-13	-1.28855	0.087	0.348	1.17322e-08
POSTN	5.21743e-13	-2.54264	0.043	0.261	1.20971e-08
HPD	1.11164e-12	-0.698759	0.023	0.217	2.57744e-08
ACTB	1.8213e-12	-0.573397	0.884	1	4.22287e-08
AGMAT	2.81534e-12	-0.897272	0.049	0.268	6.52764e-08
SLC5A12	3.34976e-12	-0.92545	0.078	0.326	7.76675e-08
CXCL14	5.84497e-12	-1.32177	0.24	0.551	1.35521e-07
EIF1AY	1.19789e-11	-0.481279	0.032	0.232	2.77744e-07
ABCC2	1.32971e-11	-0.593343	0.009	0.159	3.08306e-07
ACSM2A	1.33918e-11	-1.58864	0.116	0.355	3.10501e-07
MT-TP	1.67436e-11	0.941085	0.72	0.442	3.88216e-07
MIOX	2.00567e-11	-1.15925	0.069	0.297	4.65035e-07
CALM1	2.18292e-11	-0.531617	0.962	1	5.06132e-07
ACSL1	2.34646e-11	-0.826885	0.049	0.254	5.44051e-07
XIST	2.48908e-11	0.921351	0.266	0	5.77117e-07
EHD3	2.53559e-11	-1.22991	0.133	0.399	5.87901e-07
SLC13A3	2.67749e-11	-0.833728	0.023	0.196	6.20804e-07
CRYAB	2.77882e-11	-1.65342	0.286	0.565	6.44298e-07
PDZK1IP1	2.97136e-11	-1.25022	0.133	0.399	6.88939e-07
AL365357.1	3.34883e-11	0.865853	0.263	0	7.7646e-07
PLTP	4.32149e-11	-0.816747	0.046	0.246	1.00198e-06
ATP5F1E	9.18456e-11	-0.679043	0.798	0.935	2.12953e-06
AKR1B10	1.25897e-10	-0.530649	0	0.116	2.91904e-06
CMBL	1.43632e-10	-1.32972	0.13	0.377	3.33025e-06
DNASE1L3	1.85704e-10	1.45495	0.503	0.21	4.30573e-06
UGT3A1	1.881e-10	-0.461563	0.009	0.145	4.36129e-06
FTH1	1.96193e-10	-0.792531	0.957	1	4.54894e-06
SLC13A1	2.03584e-10	-1.26901	0.061	0.261	4.72029e-06
SPP1	2.1046e-10	-1.11506	0.46	0.746	4.87972e-06
SLC22A6	3.20147e-10	-0.599744	0.02	0.174	7.42293e-06
COX8A	3.25606e-10	-0.745264	0.379	0.659	7.54949e-06
GAPDH	3.33326e-10	-0.662778	0.815	0.913	7.72851e-06
MARCKS	3.99813e-10	1.31384	0.514	0.239	9.27007e-06
NPHS2	4.93276e-10	-0.879592	0	0.109	1.14371e-05
CHRDL1	5.19636e-10	-0.707308	0.038	0.217	1.20483e-05
ITGA8	5.33524e-10	-1.00068	0.113	0.348	1.23703e-05
CHCHD10	6.29463e-10	-0.870603	0.249	0.522	1.45947e-05
DPEP1	8.76285e-10	-0.624601	0.032	0.196	2.03175e-05
SLC22A8	8.84827e-10	-0.922831	0.032	0.196	2.05156e-05
SLC7A8	9.84858e-10	-0.708444	0.029	0.188	2.28349e-05
SOST	9.91741e-10	-0.700757	0.171	0.449	2.29945e-05
A2M	1.16064e-09	-0.847674	0.896	0.949	2.69107e-05
MT1X	1.5391e-09	-0.402466	0.263	0.543	3.56855e-05
RIDA	1.78187e-09	-0.688955	0.064	0.254	4.13144e-05
NFKBIZ	2.16727e-09	1.72877	0.451	0.159	5.02504e-05
LGMN	2.95913e-09	-0.706156	0.084	0.29	6.86104e-05
MT-ND3	3.12124e-09	-0.437383	0.986	1	7.2369e-05
ASS1	3.2168e-09	-0.961755	0.277	0.543	7.45848e-05
SLC4A4	3.90832e-09	-1.07266	0.095	0.297	9.06183e-05
NOX4	4.10495e-09	-0.508346	0.023	0.167	9.51773e-05
SLC34A1	6.10865e-09	-0.671559	0.023	0.167	0.000141635
PTH1R	6.44732e-09	-0.856542	0.087	0.29	0.000149488
ICAM2	7.62741e-09	-0.776033	0.483	0.761	0.000176849
ACKR1	8.34117e-09	1.46036	0.24	0.014	0.000193398
IQGAP2	8.88554e-09	-0.622337	0.121	0.348	0.00020602
GPX1	9.74893e-09	-0.676274	0.471	0.739	0.000226039
SERPING1	1.09853e-08	-0.638015	0.465	0.71	0.000254705
GNPDA1	1.23415e-08	-0.623781	0.049	0.217	0.000286151
AGXT2	1.24598e-08	-0.650114	0.032	0.181	0.000288893
AKR1C1	1.31333e-08	-0.734214	0.029	0.174	0.000304509
UQCRQ	1.32254e-08	-0.65844	0.575	0.841	0.000306645
GJA4	1.3851e-08	-0.795188	0.153	0.384	0.00032115
SCD	1.43291e-08	-0.378506	0.012	0.13	0.000332234
AP1M2	1.47626e-08	-0.480329	0.014	0.138	0.000342284
MGST3	2.4003e-08	-0.652555	0.494	0.717	0.000556533
RAPGEF4	3.76215e-08	-0.704003	0.234	0.478	0.000872292
EVA1B	3.86812e-08	-0.745529	0.289	0.536	0.000896862
GPM6A	3.92178e-08	0.840641	0.231	0.022	0.000909305
VIM	4.31646e-08	0.840939	0.818	0.688	0.00100082
C3orf85	4.75441e-08	-0.419089	0.012	0.123	0.00110236
PAPPA	5.23283e-08	-0.578818	0.014	0.13	0.00121328
DDC	5.27598e-08	-0.685097	0.043	0.196	0.00122329
TNFSF10	5.74003e-08	0.789196	0.818	0.833	0.00133088
SOX4	5.91368e-08	0.806663	0.642	0.413	0.00137115
LGALS2	6.83703e-08	-0.754661	0.066	0.239	0.00158523
FBP1	8.18304e-08	-0.661372	0.04	0.188	0.00189732
S100A11	8.50379e-08	-0.597756	0.656	0.826	0.00197169
GSTO1	8.72448e-08	-0.570942	0.413	0.667	0.00202286
ATOX1	8.88365e-08	-0.673874	0.396	0.63	0.00205976
SUCLG1	1.02177e-07	-0.951965	0.592	0.775	0.00236908
ACADSB	1.10202e-07	-0.600379	0.049	0.203	0.00255514
GATA3	1.10782e-07	-0.848173	0.081	0.254	0.00256858
MTCO1P23	1.14032e-07	0.554703	0.179	0	0.00264395
RRAS	1.21161e-07	-0.729821	0.283	0.507	0.00280924
EGFL7	1.26486e-07	-0.598717	0.376	0.616	0.00293271
RPL5	1.27696e-07	0.532617	0.884	0.935	0.00296075
ATP5MPL	1.33124e-07	-0.58356	0.486	0.725	0.00308661
POMP	1.4645e-07	-0.719034	0.52	0.761	0.00339558
KHK	1.54667e-07	-0.600048	0.029	0.159	0.00358611
ACO1	1.55186e-07	-0.66775	0.087	0.261	0.00359815
SFRP1	1.74608e-07	0.957454	0.315	0.094	0.00404846
SELP	1.84149e-07	0.992223	0.257	0.051	0.00426968
HSP90AB1	2.07462e-07	0.612361	0.954	0.957	0.00481022
NKAIN4	2.15159e-07	-0.475421	0.014	0.123	0.00498869
LRP2	2.20756e-07	-0.669942	0.113	0.304	0.00511845
TCEAL9	2.2563e-07	-0.659388	0.509	0.717	0.00523146
MGLL	2.32565e-07	-0.835197	0.228	0.428	0.00539225
DDX3Y	2.44067e-07	-0.427349	0.058	0.225	0.00565894
UTRN	2.61818e-07	0.814566	0.714	0.565	0.0060705
PDIA3	3.35032e-07	0.562693	0.876	0.826	0.00776805
DCXR	3.46501e-07	-0.636683	0.173	0.384	0.00803397
DBI	3.49479e-07	-0.769674	0.52	0.71	0.00810302
LDHB	3.61259e-07	-1.00863	0.532	0.732	0.00837616
SLC9A3R1	3.68148e-07	-0.567479	0.058	0.21	0.00853589
SLC28A1	5.15976e-07	-0.498003	0.012	0.109	0.0119634
SLC22A12	5.51768e-07	-0.330043	0.009	0.101	0.0127933
APOM	5.60882e-07	-0.392836	0.032	0.159	0.0130046
SLC2A2	5.6769e-07	-0.452325	0.017	0.123	0.0131625
HMOX1	5.98576e-07	-0.607672	0.02	0.13	0.0138786
RAB29	6.73985e-07	-0.652915	0.118	0.297	0.015627
FAH	6.87736e-07	-0.361013	0.017	0.123	0.0159459
GPD1	6.9469e-07	-0.434591	0.017	0.123	0.0161071
ATP5MC3	7.04799e-07	-0.652181	0.431	0.652	0.0163415
RPL23A	7.16638e-07	0.597909	0.861	0.79	0.016616
C2orf88	7.19538e-07	-0.331767	0.02	0.13	0.0166832
SPARCL1	7.33738e-07	1.27039	0.512	0.319	0.0170125
CRYM	7.94004e-07	-0.352471	0.012	0.109	0.0184098
PDGFRB	8.03085e-07	-0.396404	0.023	0.138	0.0186203
MAF	8.09936e-07	-0.632164	0.324	0.572	0.0187792
EEF1A1	8.19513e-07	0.443726	0.971	0.978	0.0190012
HMGCL	1.06045e-06	-0.466909	0.081	0.246	0.0245877
MGST1	1.12044e-06	-0.715193	0.072	0.225	0.0259786
CDV3	1.12414e-06	0.75034	0.387	0.159	0.0260644
NDUFB2	1.17408e-06	-0.546029	0.529	0.739	0.0272223
C11orf96	1.17739e-06	0.917918	0.26	0.065	0.0272991
PLPP1	1.2835e-06	-0.506179	0.72	0.891	0.0297591
SEPT4	1.4182e-06	-0.540247	0.058	0.203	0.0328824
ECHS1	1.4488e-06	-0.87538	0.312	0.529	0.0335919
HECW2	1.48315e-06	-0.567769	0.081	0.239	0.0343883
COX5A	1.54687e-06	-0.529984	0.312	0.536	0.0358658
EDNRB	1.54877e-06	-0.424801	0.078	0.239	0.0359098
CTNNAL1	1.55295e-06	0.921954	0.483	0.283	0.0360066
HDGFL3	1.67677e-06	0.662494	0.425	0.203	0.0388776
ADGRG1	1.77782e-06	-0.577955	0.145	0.319	0.0412204
BBOX1	1.84761e-06	-0.628987	0.072	0.225	0.0428386
SOD3	1.85045e-06	-0.449138	0.064	0.21	0.0429045
HLA-A	1.86671e-06	-0.427597	0.821	0.957	0.0432814
CES2	1.92749e-06	-0.933541	0.165	0.341	0.0446907
FN1	2.03798e-06	1.0561	0.477	0.254	0.0472527
PDP2	2.18069e-06	-0.310908	0.023	0.13	0.0505616
FIS1	2.30162e-06	-0.533628	0.413	0.638	0.0533653
DAAM2	2.31274e-06	-0.503446	0.014	0.109	0.0536232
LAMTOR5	2.36022e-06	-0.644255	0.303	0.529	0.054724
FOXC1	2.38536e-06	0.887163	0.303	0.109	0.055307
TMEM192	2.3976e-06	-0.588604	0.095	0.261	0.0555907
PSAT1	2.60367e-06	-0.358779	0.02	0.123	0.0603688
CMTM8	3.02902e-06	-0.572482	0.171	0.362	0.0702307
ALPL	3.4431e-06	-0.436608	0.046	0.174	0.0798317
RBM3	3.58305e-06	-0.463097	0.347	0.551	0.0830765
FABP4	3.61859e-06	-0.493616	0.038	0.159	0.0839006
SLC25A3	3.69375e-06	-0.500968	0.48	0.688	0.0856432
LAPTM4B	4.04543e-06	-0.608928	0.231	0.428	0.0937974
GATM	4.22769e-06	-1.219	0.171	0.341	0.0980233
EHD4	4.26197e-06	0.828031	0.344	0.152	0.0988182
COX14	4.308e-06	-0.637561	0.301	0.507	0.0998853
EMID1	4.71236e-06	-0.352983	0.029	0.138	0.109261
IDH2	4.75454e-06	-0.592854	0.173	0.355	0.110239
ALDH8A1	4.77469e-06	-0.454982	0.026	0.13	0.110706
TM4SF18	4.88818e-06	0.69596	0.72	0.558	0.113337
NDUFA6	5.01382e-06	-0.512395	0.301	0.514	0.11625
IFI6	5.22655e-06	-0.727773	0.595	0.746	0.121183
PGM5	5.25025e-06	0.582775	0.165	0.014	0.121732
PSMC2	5.49741e-06	-0.476876	0.13	0.304	0.127463
CCND1	5.6224e-06	-0.493864	0.468	0.725	0.130361
FRG1BP	5.8335e-06	-0.34988	0.087	0.246	0.135255
MIGA1	5.85989e-06	-0.48325	0.121	0.29	0.135867
TPD52L1	5.91995e-06	0.739146	0.185	0.029	0.13726
SLC31A1	6.72164e-06	-0.492716	0.066	0.203	0.155848
FADS1	6.90486e-06	-0.528857	0.075	0.217	0.160096
MME	6.93321e-06	-0.49106	0.066	0.21	0.160753
CUBN	7.11555e-06	-0.697173	0.101	0.261	0.164981
WIPI1	7.48966e-06	-0.285847	0.023	0.123	0.173655
CPM	7.85683e-06	-0.608377	0.121	0.283	0.182168
PLG	8.04391e-06	-0.348079	0.014	0.101	0.186506
MTRNR2L1	8.95956e-06	0.741314	0.156	0.014	0.207736
NRXN2	8.97073e-06	-0.290573	0.017	0.109	0.207995
ATP5ME	9.0217e-06	-0.580718	0.601	0.725	0.209177
PTTG1IP	9.06012e-06	0.472402	0.887	0.804	0.210068
PTGDS	9.10271e-06	-0.534947	0.058	0.188	0.211055
PTGR1	9.21127e-06	-0.486311	0.127	0.297	0.213573
XAF1	9.26522e-06	0.826406	0.419	0.217	0.214823
LAMA5	9.51115e-06	-0.36728	0.035	0.145	0.220526
CLU	9.81388e-06	1.08692	0.578	0.406	0.227545
AK4	1.05189e-05	-0.69024	0.113	0.268	0.243892
ATP5IF1	1.08808e-05	-0.551225	0.555	0.761	0.252282
AIFM1	1.08873e-05	-0.499989	0.072	0.21	0.252433
PECAM1	1.09317e-05	0.568194	0.873	0.783	0.253463
MEIS2	1.10511e-05	0.604463	0.717	0.594	0.256231
TXNIP	1.16976e-05	0.59782	0.893	0.855	0.27122
PFN2	1.22673e-05	-0.381092	0.084	0.232	0.284431
PBLD	1.32656e-05	-0.735612	0.104	0.254	0.307576
EMCN	1.36029e-05	-0.622089	0.858	0.899	0.315397
ENO1	1.47469e-05	-0.589066	0.367	0.565	0.341921
GSR	1.48236e-05	-0.316605	0.029	0.13	0.343699
LGALS1	1.53687e-05	-0.636636	0.636	0.775	0.356338
PDK4	1.75287e-05	-0.551391	0.176	0.362	0.40642
ACP5	1.76914e-05	-0.31222	0.02	0.109	0.410193
CPE	1.79948e-05	1.21729	0.197	0.043	0.417228
DPYS	1.8199e-05	-0.501516	0.049	0.167	0.421961
DEPP1	1.87625e-05	-0.814534	0.15	0.312	0.435027
ANGPTL3	1.88681e-05	-0.368325	0.04	0.152	0.437476
NDUFS6	2.01402e-05	-0.436407	0.358	0.572	0.466971
MRPL20	2.01529e-05	-0.41803	0.243	0.435	0.467266
VWF	2.03669e-05	0.902541	0.197	0.043	0.472226
MT-TS2	2.1108e-05	0.667339	0.358	0.167	0.489409
SEMA3D	2.13713e-05	0.760414	0.147	0.014	0.495515
MTND4P12	2.15078e-05	1.25829	0.179	0.036	0.498679
RBM47	2.33083e-05	-0.739542	0.116	0.261	0.540426
PIPOX	2.37483e-05	-0.369579	0.02	0.109	0.550629
SLC44A1	2.39836e-05	-0.491609	0.26	0.457	0.556083
BGN	2.55633e-05	-0.865896	0.075	0.203	0.592711
CYB5A	2.56818e-05	-0.390931	0.332	0.551	0.595458
MAPT	2.65663e-05	-0.32528	0.017	0.101	0.615967
PGPEP1	2.66269e-05	-0.544478	0.075	0.203	0.617371
NQO2	2.75281e-05	-0.417144	0.11	0.261	0.638267
CNGA1	2.75637e-05	-0.343498	0.017	0.101	0.639091
PLIN2	2.96738e-05	-0.495263	0.309	0.507	0.688017
COX6B1	3.03948e-05	-0.527899	0.566	0.732	0.704734
PABPC1	3.0783e-05	0.510766	0.922	0.884	0.713735
TPM1	3.23767e-05	-0.558813	0.324	0.514	0.750687
GLRX	3.26291e-05	-0.515708	0.197	0.384	0.756537
C11orf54	3.26625e-05	-0.64253	0.246	0.42	0.757312
DAB2	3.3107e-05	-0.391905	0.584	0.775	0.76762
ITM2A	3.42561e-05	0.653721	0.691	0.543	0.794261
ENPEP	3.45125e-05	-0.40809	0.032	0.13	0.800207
ATP5MD	3.4577e-05	-0.377625	0.477	0.681	0.801703
MSRA	3.48467e-05	-0.441972	0.058	0.174	0.807955
PGK1	3.54817e-05	-0.35419	0.361	0.58	0.822678
TPM2	3.57962e-05	-0.561042	0.078	0.21	0.829971
FGL2	3.7771e-05	-0.51951	0.263	0.457	0.875758
RPS23	3.88539e-05	0.448403	0.893	0.899	0.900866
NDUFB1	3.93201e-05	-0.468957	0.532	0.71	0.911675
BEX5	4.06986e-05	-0.78338	0.309	0.493	0.943637
MAP3K5	4.09461e-05	-0.322747	0.029	0.123	0.949377
GABPB1-IT1	4.2364e-05	-0.255118	0.032	0.13	0.982251
RPL14	4.25106e-05	0.428732	0.887	0.928	0.985651
PHTF2	4.29117e-05	-0.428317	0.029	0.123	0.994952
CFL1	4.30744e-05	-0.489957	0.636	0.826	0.998722
TBCA	4.38023e-05	-0.464294	0.41	0.572	1
ATF5	4.54779e-05	-0.286969	0.043	0.152	1
TCEAL2	4.65307e-05	-0.439523	0.127	0.29	1
HGD	4.66144e-05	-0.407135	0.026	0.116	1
MRPS18A	4.89711e-05	-0.368478	0.078	0.21	1
RPL3	5.13542e-05	0.469375	0.867	0.841	1
CIRBP	5.46041e-05	-0.393105	0.402	0.594	1
CTSB	5.60957e-05	-0.773841	0.509	0.645	1
IFITM2	5.66646e-05	-0.527661	0.896	0.913	1
ROMO1	5.8889e-05	-0.566326	0.514	0.681	1
SH3KBP1	5.90245e-05	-0.47843	0.22	0.391	1
PSMD7	6.09862e-05	-0.448163	0.251	0.442	1
BLOC1S1	6.14952e-05	-0.465867	0.298	0.486	1
TSNAX	6.55563e-05	-0.328317	0.124	0.275	1
NDUFB7	6.75388e-05	-0.381385	0.321	0.514	1
NDUFA4L2	6.78309e-05	-0.365387	0.026	0.116	1
S100A1	7.07944e-05	-0.261891	0.02	0.101	1
PLVAP	7.09868e-05	0.684354	0.572	0.399	1
CAV1	7.25577e-05	1.00329	0.402	0.225	1
COX7A2	7.40038e-05	-0.376003	0.627	0.775	1
GOT1	7.44493e-05	-0.354525	0.061	0.174	1
RPS4X	7.66551e-05	0.518484	0.737	0.746	1
SEPHS2	7.71345e-05	-0.696908	0.194	0.348	1
PEPD	7.8274e-05	-0.667961	0.257	0.413	1
TP53I11	8.37549e-05	-0.509878	0.136	0.275	1
NPDC1	8.73801e-05	-0.496271	0.448	0.623	1
PSMD6	9.12523e-05	-0.297604	0.153	0.326	1
GALNT15	9.1994e-05	0.851345	0.188	0.051	1
CDC42EP5	9.36879e-05	0.397088	0.133	0.014	1
MAOA	9.71493e-05	-0.30796	0.046	0.152	1
ALDH4A1	9.73455e-05	-0.449567	0.04	0.138	1
ANK2	9.8978e-05	-0.489096	0.072	0.196	1
HMGN5	0.000104032	-0.418875	0.165	0.326	1
PPARA	0.000106047	-0.370084	0.058	0.167	1
RPL31	0.000106758	0.337474	0.939	0.935	1
PEBP1	0.00010987	-0.652883	0.671	0.812	1
MYOF	0.00011148	0.568849	0.165	0.036	1
MRPL52	0.000112096	-0.538789	0.251	0.435	1
C1R	0.000116838	-0.42025	0.124	0.268	1
YBX1	0.000120152	0.47954	0.76	0.71	1
PKP4	0.000121708	0.631534	0.312	0.152	1
GALM	0.000121819	-0.612875	0.072	0.188	1
CYBA	0.000125552	-0.552819	0.202	0.362	1
IL3RA	0.000125686	-0.450041	0.064	0.174	1
PPCS	0.000136533	-0.519437	0.332	0.486	1
PAQR5	0.000136827	-0.260084	0.026	0.109	1
RAC1	0.00013735	-0.419745	0.861	0.971	1
HSPG2	0.000138077	0.600534	0.465	0.297	1
ZEB1	0.000142397	0.666128	0.653	0.572	1
PRDX1	0.00014356	-0.412662	0.633	0.812	1
COX6C	0.000148452	-0.377218	0.746	0.862	1
TMSB10	0.000149945	-0.328985	0.962	0.978	1
LRRC58	0.000150803	-0.316671	0.09	0.217	1
QDPR	0.000151345	-0.488707	0.095	0.217	1
ENTPD5	0.000153747	-0.352532	0.066	0.181	1
CRIM1	0.000157565	0.731237	0.471	0.312	1
GLYAT	0.000163886	-0.351637	0.049	0.152	1
NR2F2	0.000165042	0.829579	0.561	0.442	1
HIST1H4C	0.000165077	0.548469	0.725	0.638	1
TACSTD2	0.00016876	0.56535	0.11	0.007	1
AKR1A1	0.000169158	-0.581802	0.188	0.348	1
MRPS16	0.000170189	-0.276968	0.098	0.232	1
PODXL	0.000170309	-0.487664	0.474	0.667	1
MRVI1	0.000170823	-0.287856	0.023	0.101	1
C19orf70	0.000174405	-0.50616	0.292	0.464	1
ACOT7	0.000176036	-0.410258	0.055	0.159	1
LMBRD2	0.000177231	-0.26158	0.035	0.123	1
VDAC1	0.000180241	-0.442339	0.324	0.486	1
RPS6	0.000190054	0.364964	0.916	0.978	1
CYYR1	0.000191677	0.672085	0.514	0.384	1
ID1	0.000192428	-0.5166	0.786	0.862	1
MT1G	0.000193573	0.38827	0.347	0.514	1
NRGN	0.000200841	-0.630564	0.118	0.246	1
AZGP1	0.000201011	-0.3449	0.046	0.145	1
ALDH6A1	0.000218521	-0.597022	0.234	0.391	1
PDGFD	0.000228536	-0.348033	0.202	0.37	1
VPS28	0.000232539	-0.494687	0.251	0.399	1
CPEB4	0.000233291	-0.390211	0.156	0.304	1
CCL23	0.000233685	0.51894	0.107	0.007	1
EFNB1	0.000234243	-0.521958	0.197	0.348	1
GSTM4	0.0002379	-0.263618	0.032	0.116	1
MCCD1	0.0002379	-0.348238	0.032	0.116	1
KMT2E	0.000248944	0.511502	0.746	0.645	1
UMOD	0.000251397	0.295267	0.243	0.094	1
STX3	0.00025216	-0.262652	0.04	0.13	1
DECR2	0.000252291	-0.34626	0.078	0.196	1
GSTA2	0.000253541	-0.394624	0.032	0.116	1
MRPS15	0.000254076	-0.355503	0.121	0.254	1
NR2F1	0.000261884	0.656934	0.165	0.043	1
CXCL2	0.0002681	0.946194	0.237	0.094	1
BTBD3	0.000271394	-0.527587	0.191	0.333	1
DDIT3	0.000272195	0.768568	0.225	0.087	1
ANXA6	0.000279512	-0.331629	0.078	0.196	1
GK	0.0002798	-0.258436	0.032	0.116	1
SLC17A5	0.000284887	-0.421387	0.064	0.167	1
ATP5F1B	0.000287183	-0.443038	0.46	0.638	1
ETFB	0.000287434	-0.392816	0.179	0.326	1
S100A10	0.000295654	0.403726	0.824	0.754	1
RTN4	0.000296446	-0.302943	0.682	0.848	1
NPLOC4	0.000302404	-0.303647	0.049	0.145	1
NDUFS8	0.000306626	-0.433714	0.211	0.362	1
SMAD6	0.000307971	-0.344058	0.075	0.188	1
ACAT1	0.000308082	-0.575806	0.413	0.572	1
ZFAS1	0.000309791	0.554826	0.396	0.232	1
FAHD1	0.000311061	-0.537134	0.15	0.29	1
UGDH	0.000312743	-0.382255	0.055	0.152	1
RPN1	0.000322893	-0.335232	0.197	0.348	1
WFDC2	0.000327843	0.656102	0.217	0.08	1
MRPL33	0.000329244	-0.419158	0.483	0.667	1
ANK3	0.000335875	-0.414558	0.15	0.29	1
COL3A1	0.000340951	1.11083	0.188	0.065	1
SMAD1	0.000349451	0.481374	0.197	0.065	1
SDC1	0.000350764	-0.313845	0.029	0.109	1
NDUFS7	0.000371768	-0.443782	0.26	0.42	1
RAB32	0.000382946	-0.295621	0.078	0.188	1
PRSS23	0.000384334	0.610851	0.292	0.138	1
BTG1	0.000386706	0.631419	0.76	0.688	1
NDUFS5	0.000392034	-0.540262	0.514	0.645	1
PCBD1	0.000393143	-0.326755	0.124	0.254	1
H2AFJ	0.000394251	-0.419639	0.202	0.355	1
GLRX5	0.000396091	-0.348104	0.194	0.348	1
SLC27A3	0.000403368	-0.271395	0.038	0.123	1
WFDC1	0.000410834	-0.454633	0.069	0.174	1
SELE	0.000410912	0.654907	0.142	0.029	1
SUB1	0.00041584	-0.378044	0.436	0.609	1
MAP3K13	0.000423474	-0.349105	0.266	0.442	1
PTMS	0.00042535	0.525647	0.665	0.609	1
JAM2	0.000426475	0.682826	0.321	0.174	1
SAR1B	0.000430762	-0.309305	0.127	0.261	1
CBR1	0.000441157	-0.370801	0.214	0.362	1
UQCR11	0.000444267	-0.389757	0.572	0.732	1
BABAM1	0.000446731	-0.305013	0.069	0.174	1
AC092069.1	0.000449462	-0.353576	0.101	0.225	1
IL33	0.00045337	0.804699	0.217	0.08	1
DAZAP2	0.000461672	-0.281624	0.543	0.71	1
SELENBP1	0.000463094	-0.298042	0.052	0.145	1
PCK1	0.000464219	-0.370275	0.084	0.196	1
CEP68	0.000472608	0.648537	0.249	0.116	1
TBC1D4	0.000474937	0.502393	0.124	0.022	1
PLEKHB2	0.000480504	-0.480149	0.199	0.341	1
TMEM43	0.000492146	0.46774	0.228	0.094	1
MMAB	0.000503486	-0.409866	0.069	0.174	1
ACSF2	0.000509841	-0.3756	0.035	0.116	1
LIMCH1	0.000511589	0.51635	0.766	0.71	1
CCL2	0.000512047	0.92409	0.353	0.196	1
FBXW2	0.000516682	-0.324075	0.069	0.174	1
LIFR	0.00051999	0.582267	0.28	0.138	1
MRPL41	0.000523464	-0.36697	0.228	0.377	1
EIF4A2	0.000535833	0.607118	0.555	0.435	1
GADD45B	0.000540732	0.594202	0.688	0.587	1
PPP1R12A	0.000547371	-0.385711	0.405	0.565	1
HSP90AA1	0.000560744	-0.726437	0.965	0.986	1
PATJ	0.000560872	-0.490627	0.081	0.188	1
ALDH7A1	0.000561195	-0.339857	0.116	0.232	1
GIMAP4	0.000563843	0.566428	0.636	0.551	1
PXDN	0.000583163	-0.329526	0.081	0.188	1
OSTM1	0.000596143	-0.369841	0.064	0.159	1
PMAIP1	0.000598104	0.594861	0.145	0.036	1
HES1	0.000604341	-0.369609	0.841	0.899	1
RASSF4	0.000608646	-0.393491	0.075	0.181	1
LACTB2	0.000611379	-0.435109	0.145	0.268	1
DUSP6	0.000614828	0.801743	0.277	0.138	1
ATRX	0.000628263	0.447979	0.775	0.688	1
EFEMP2	0.000648789	-0.351639	0.081	0.188	1
LYPLA1	0.000654124	-0.298311	0.147	0.283	1
HSPA4L	0.000688418	-0.388998	0.049	0.138	1
CD59	0.000699309	0.535886	0.731	0.667	1
RBM17	0.000719139	0.557523	0.503	0.37	1
PHF3	0.000723215	0.530871	0.523	0.377	1
PARP9	0.000731206	-0.262562	0.243	0.406	1
PALLD	0.00073823	-0.310565	0.101	0.217	1
ELOB	0.000743292	-0.382615	0.618	0.732	1
ALDH1A1	0.000761789	-0.493566	0.133	0.254	1
MOB4	0.000772428	-0.318923	0.116	0.232	1
ABRACL	0.000775585	-0.37566	0.113	0.232	1
CPQ	0.000794891	-0.277051	0.199	0.333	1
CD99	0.000797063	-0.464399	0.483	0.623	1
IDH1	0.000800049	-0.414003	0.095	0.203	1
GPAT3	0.000825672	-0.265133	0.029	0.101	1
MTDH	0.000826298	-0.328724	0.546	0.739	1
AOC1	0.000827241	-0.310621	0.049	0.138	1
NDUFA1	0.000839254	-0.338689	0.63	0.761	1
FRMD8	0.000842923	-0.338697	0.029	0.101	1
NDUFS1	0.000847434	-0.383746	0.254	0.399	1
HSP90B1	0.000851221	0.353122	0.887	0.913	1
EHHADH	0.000858242	-0.369335	0.078	0.181	1
SULT1C2	0.000862291	-0.375717	0.061	0.152	1
NDUFA13	0.000866156	-0.295377	0.448	0.609	1
ZMAT2	0.000879506	-0.435487	0.358	0.507	1
AAK1	0.00088211	-0.286226	0.165	0.297	1
SLC12A1	0.000899986	0.705172	0.217	0.087	1
CTSC	0.00092494	0.575017	0.332	0.181	1
FAM133B	0.000943584	-0.355589	0.199	0.348	1
SMIM24	0.000949265	-0.493858	0.13	0.254	1
IER2	0.000952744	0.69775	0.694	0.587	1
PIEZO2	0.000964831	-0.39157	0.081	0.181	1
CHDH	0.000975109	-0.39569	0.052	0.138	1
MT-ND1	0.000982552	-0.271801	0.991	0.993	1
WDR72	0.000997036	-0.343366	0.052	0.138	1
ATP6V1G1	0.000997057	-0.263915	0.595	0.739	1
TMEM248	0.00101425	-0.292872	0.098	0.21	1
SUCLG2	0.00103151	-0.504747	0.199	0.326	1
FAM167B	0.00105717	-0.441071	0.451	0.638	1
FAM84B	0.00106996	0.512594	0.171	0.058	1
SNX27	0.00107879	-0.335502	0.095	0.203	1
PAXX	0.00110347	-0.38036	0.156	0.283	1
RARRES3	0.00110362	-0.385622	0.329	0.478	1
RALA	0.00111086	-0.606388	0.379	0.5	1
CHMP4B	0.00111266	0.409075	0.243	0.109	1
DPP7	0.00113598	-0.320897	0.124	0.246	1
ARHGEF12	0.00114333	-0.393526	0.269	0.428	1
ATP5F1A	0.00115072	-0.437431	0.41	0.543	1
WDR61	0.00116515	-0.254108	0.136	0.261	1
FLNB	0.0011653	0.563095	0.231	0.109	1
RSRP1	0.00116844	0.683108	0.428	0.304	1
BNIP3L	0.00121446	-0.407617	0.214	0.362	1
F8	0.00122264	-0.347931	0.306	0.457	1
CLYBL	0.00123131	-0.28465	0.035	0.109	1
TMEM37	0.00124493	-0.313155	0.058	0.145	1
VEGFC	0.00125464	0.41472	0.136	0.036	1
ID3	0.00126392	-0.464734	0.697	0.79	1
MRPL2	0.00127914	-0.305143	0.116	0.232	1
CCDC85B	0.00129099	-0.341954	0.344	0.478	1
ATP6V1E1	0.00132043	-0.423605	0.263	0.391	1
NDUFA4	0.00132203	-0.381078	0.702	0.862	1
MMADHC	0.00133626	-0.361076	0.208	0.333	1
LAMA2	0.00133662	-0.314306	0.035	0.109	1
GAMT	0.00134873	-0.402131	0.049	0.13	1
BEST1	0.00136383	-0.266857	0.049	0.13	1
SLIRP	0.00137404	-0.4439	0.312	0.457	1
UQCR10	0.00138579	-0.405026	0.436	0.572	1
FRZB	0.00138809	-0.407154	0.043	0.123	1
NMT1	0.00140004	-0.425792	0.217	0.355	1
AEBP1	0.0014055	-0.484509	0.107	0.217	1
COX7B	0.00140567	-0.339496	0.451	0.587	1
UBA2	0.00140717	-0.302439	0.13	0.246	1
MRPL27	0.00141943	-0.377131	0.15	0.275	1
PPIA	0.00146893	-0.357331	0.725	0.833	1
MDFIC	0.00153056	0.554137	0.298	0.167	1
CUTA	0.00153267	-0.342466	0.246	0.384	1
GHITM	0.00155838	-0.405915	0.324	0.449	1
SLC43A2	0.00155856	-0.300805	0.032	0.101	1
TXN	0.00156619	-0.549467	0.607	0.725	1
MFSD12	0.00156948	-0.301336	0.04	0.116	1
NDUFAB1	0.001572	-0.25814	0.289	0.449	1
WWTR1	0.00159284	0.674912	0.442	0.319	1
RPL21	0.0015941	0.258339	0.954	0.986	1
MT-ND4L	0.00159817	0.273509	0.965	0.971	1
FAM89A	0.00161369	-0.310788	0.072	0.167	1
CNDP2	0.00162581	-0.370189	0.176	0.304	1
FGFR1	0.00165571	0.493719	0.301	0.167	1
FRG1	0.00171726	-0.281243	0.335	0.5	1
GLUD1	0.00175139	-0.463551	0.251	0.384	1
ARHGDIA	0.00176527	-0.257083	0.171	0.304	1
UFSP2	0.00176907	0.45604	0.251	0.123	1
DNAJA1	0.00177803	0.942235	0.829	0.841	1
DHTKD1	0.00178996	-0.319258	0.075	0.167	1
CLIC1	0.00180291	-0.328851	0.546	0.667	1
ADGRG6	0.00181396	0.372686	0.11	0.022	1
ANPEP	0.0018469	-0.339447	0.058	0.145	1
BIN1	0.00184896	-0.31533	0.038	0.109	1
DYSF	0.00187734	-0.296635	0.069	0.159	1
PTPRM	0.00191215	0.519404	0.338	0.203	1
AP1S2	0.00193371	0.473229	0.601	0.471	1
TYMP	0.00193389	-0.31854	0.084	0.181	1
NUAK1	0.00193787	0.515385	0.211	0.094	1
ACAA1	0.00196378	-0.392161	0.116	0.217	1
GNG12	0.00197449	-0.34622	0.182	0.304	1
RAB31	0.00197506	-0.312458	0.231	0.37	1
SELENON	0.00202728	0.470249	0.199	0.087	1
APLP2	0.00202733	0.463308	0.754	0.681	1
NAT8	0.0020287	-0.572319	0.165	0.283	1
MYO6	0.00210723	-0.425597	0.266	0.391	1
AURKAIP1	0.002121	-0.299675	0.199	0.326	1
ENOSF1	0.00216835	-0.292892	0.11	0.217	1
PHF14	0.00217725	0.503911	0.405	0.268	1
RER1	0.00218342	-0.320291	0.087	0.181	1
LAMB2	0.0022221	-0.295508	0.162	0.283	1
KHDRBS3	0.00223849	0.507122	0.171	0.065	1
ERGIC1	0.00227401	-0.363148	0.098	0.196	1
SULF2	0.00227997	0.368515	0.246	0.116	1
YWHAE	0.00229519	0.368754	0.775	0.775	1
WWP1	0.00229655	0.527755	0.217	0.101	1
SCO1	0.00234633	-0.297625	0.069	0.159	1
RPS19	0.00236285	0.311879	0.893	0.891	1
LAYN	0.00236287	0.475877	0.179	0.072	1
CEACAM1	0.00236535	0.617486	0.318	0.188	1
SEC61G	0.0023776	-0.319469	0.26	0.413	1
SLCO3A1	0.00238149	-0.339137	0.168	0.29	1
MIEN1	0.00242952	-0.395473	0.251	0.37	1
ATP5F1D	0.00244262	-0.435844	0.298	0.428	1
DDX5	0.00244673	0.55296	0.801	0.79	1
ADD3	0.00246656	-0.494072	0.436	0.536	1
VDAC2	0.00247672	-0.26649	0.275	0.42	1
GPS1	0.0024838	-0.302428	0.09	0.188	1
SURF4	0.00256667	-0.256774	0.118	0.225	1
ZNF638	0.00257383	0.484606	0.402	0.268	1
PRAF2	0.00262907	-0.40125	0.188	0.312	1
ATP5MF	0.00266161	-0.254737	0.419	0.58	1
TMEM123	0.00267588	0.534087	0.364	0.246	1
PDLIM1	0.00268612	-0.390408	0.205	0.333	1
CCDC80	0.00271988	-0.452186	0.072	0.159	1
RTCA	0.00277593	-0.286574	0.058	0.138	1
NDUFB9	0.00281406	-0.35237	0.451	0.609	1
RPS18	0.00282608	0.317581	0.882	0.942	1
MTSS1	0.00285013	-0.343356	0.251	0.377	1
ATP13A3	0.00288718	-0.276011	0.205	0.333	1
MYL9	0.00292477	-0.615696	0.223	0.341	1
SLC8A1	0.00296757	0.315434	0.127	0.036	1
RSL24D1	0.00298333	0.478164	0.283	0.167	1
TMEM47	0.00299523	-0.291835	0.295	0.435	1
C6orf226	0.00301876	-0.294184	0.043	0.116	1
FGD6	0.00302897	0.366403	0.179	0.072	1
BMP4	0.00310263	0.532555	0.113	0.029	1
SMCHD1	0.00313604	0.559814	0.344	0.225	1
SAT2	0.0031398	-0.479903	0.145	0.254	1
PSMC5	0.00315081	-0.271081	0.179	0.304	1
FAM13C	0.00318	0.587034	0.142	0.051	1
SMPD1	0.00319111	-0.274209	0.072	0.159	1
CHRM3	0.00319992	-0.265172	0.136	0.254	1
ARL8A	0.00321447	-0.261538	0.064	0.145	1
C19orf53	0.00326474	-0.307809	0.355	0.486	1
XIAP	0.00329412	-0.343001	0.254	0.384	1
RHOB	0.00330088	-0.44986	0.425	0.565	1
GRB10	0.00330274	-0.289615	0.084	0.174	1
RPL13	0.00332197	0.294146	0.925	0.971	1
CYB5R3	0.00332384	-0.345421	0.286	0.42	1
GLS	0.00334714	-0.338725	0.168	0.283	1
RASSF9	0.00336323	0.574385	0.199	0.094	1
FRMD4B	0.00336615	0.422836	0.37	0.232	1
MPZL2	0.00338023	0.598257	0.133	0.043	1
JUNB	0.0033876	0.66337	0.636	0.543	1
SLC2A3	0.00343211	-0.369506	0.228	0.37	1
BIRC3	0.00348523	0.690954	0.194	0.087	1
POLR2G	0.00348671	-0.348203	0.22	0.341	1
HEIH	0.003489	-0.294451	0.121	0.225	1
SDHB	0.00351959	-0.323302	0.159	0.275	1
DEFB1	0.00354804	-0.486544	0.335	0.493	1
SLC51B	0.00359283	0.411625	0.165	0.065	1
AHSA2P	0.00360406	0.271108	0.101	0.022	1
VPS29	0.00367207	-0.325443	0.251	0.377	1
SEC61B	0.00377178	-0.258396	0.405	0.58	1
ZFHX3	0.00380999	0.362318	0.283	0.159	1
TSPAN33	0.00382891	-0.250712	0.04	0.109	1
ACTN4	0.00384354	-0.365581	0.503	0.623	1
ABCG2	0.00388349	0.448691	0.11	0.029	1
JUN	0.0038946	0.500025	0.873	0.775	1
PLXDC2	0.00397831	-0.434027	0.156	0.261	1
DMAC1	0.00406082	-0.318784	0.15	0.261	1
UACA	0.00407166	0.528691	0.792	0.725	1
FUCA2	0.00407372	-0.269097	0.118	0.217	1
SDCBP	0.00410687	0.571311	0.529	0.449	1
NME1	0.00417611	-0.365972	0.098	0.188	1
TSPAN7	0.00420297	0.432045	0.46	0.348	1
ASRGL1	0.00427454	0.492141	0.344	0.217	1
NDUFA11	0.0042852	-0.269367	0.462	0.601	1
CLTRN	0.00429504	-0.288181	0.069	0.152	1
SAFB2	0.00435735	-0.32716	0.208	0.326	1
RPL15	0.00441935	0.284021	0.905	0.928	1
HSPA2	0.00441974	0.452928	0.118	0.036	1
DHRS7	0.00442255	0.459695	0.416	0.304	1
CAVIN1	0.00446872	0.305749	0.847	0.783	1
AK3	0.00450029	-0.323323	0.234	0.355	1
PRDM2	0.00454759	0.373731	0.194	0.087	1
FAM171A1	0.00455951	0.35521	0.121	0.036	1
AFMID	0.0045743	-0.279163	0.095	0.188	1
ATP6V1D	0.00459918	-0.284041	0.22	0.348	1
ZNF438	0.00459968	0.268802	0.121	0.036	1
FMR1	0.00466014	-0.318775	0.124	0.225	1
RNF213	0.00468546	-0.299383	0.367	0.507	1
NEDD8	0.00469227	-0.409038	0.344	0.464	1
NRP2	0.00469293	0.2686	0.165	0.065	1
COX5B	0.00472017	-0.350701	0.607	0.732	1
NUCB2	0.00475193	0.47528	0.749	0.688	1
SEPT11	0.00482378	-0.375985	0.251	0.362	1
ATP6V1B2	0.00483874	-0.298417	0.061	0.138	1
EPHX2	0.00486483	-0.283354	0.052	0.123	1
NRN1	0.00486878	0.409361	0.214	0.109	1
HEG1	0.00509424	0.447609	0.488	0.355	1
PTPN1	0.00510755	-0.366878	0.243	0.362	1
HINT2	0.00513007	-0.390449	0.179	0.283	1
ZMYM4	0.00515976	0.372626	0.168	0.072	1
MT-TV	0.00536062	0.42962	0.708	0.659	1
NORAD	0.00552428	-0.32447	0.315	0.442	1
PLK2	0.00553114	0.793096	0.347	0.239	1
OSBPL1A	0.00554699	-0.263619	0.208	0.326	1
PLAT	0.00557457	-0.395245	0.558	0.696	1
MIR1244-2	0.00563233	-0.284391	0.139	0.239	1
DEGS1	0.00565619	0.441503	0.254	0.145	1
NPR3	0.00571981	-0.339159	0.078	0.159	1
NPM1	0.00572694	0.430302	0.705	0.623	1
RIC8A	0.00572818	-0.270766	0.052	0.123	1
IFITM1	0.00576458	-0.320498	0.165	0.275	1
MIR4458HG	0.00581526	-0.313166	0.145	0.246	1
ACOT13	0.0058319	-0.344824	0.113	0.203	1
HSPA1B	0.00585249	0.815479	0.393	0.29	1
TGFB1I1	0.00587042	-0.280714	0.052	0.123	1
MINOS1	0.00587348	-0.290026	0.321	0.464	1
SLK	0.00587462	0.378405	0.766	0.703	1
NEAT1	0.00587937	-1.29935	0.243	0.355	1
PHB	0.0059686	-0.362519	0.205	0.312	1
FAM192A	0.00598684	0.525491	0.344	0.225	1
FMO1	0.00601583	-0.311525	0.052	0.123	1
GPI	0.00602836	-0.277933	0.159	0.261	1
CASKIN2	0.00608447	-0.282621	0.182	0.297	1
SOCS4	0.00613179	0.263101	0.179	0.08	1
BDH2	0.00619182	-0.372225	0.142	0.239	1
VCAM1	0.00620837	0.89355	0.257	0.159	1
SNHG5	0.00624212	0.442805	0.474	0.348	1
EIF3K	0.00632079	-0.405615	0.457	0.565	1
CYSTM1	0.00656623	-0.290328	0.35	0.471	1
BRD7	0.0065727	0.335201	0.347	0.217	1
IRF1	0.00662706	0.726946	0.439	0.326	1
CALD1	0.00680644	-0.66645	0.636	0.725	1
KNG1	0.00682132	0.562481	0.156	0.065	1
TMEM94	0.00683614	-0.386658	0.064	0.138	1
MATN2	0.00683615	0.444544	0.231	0.13	1
COX4I1	0.0068424	-0.312466	0.665	0.783	1
KLF10	0.00687621	0.627511	0.347	0.239	1
PROCR	0.00687691	0.336001	0.116	0.036	1
MCAM	0.00690653	0.259566	0.116	0.036	1
RBBP6	0.00695146	0.923529	0.54	0.449	1
ELK3	0.00704589	0.471497	0.595	0.536	1
MT-TL1	0.00710559	-0.37642	0.535	0.659	1
PALMD	0.00716103	0.29226	0.535	0.37	1
GIMAP7	0.00722049	0.376734	0.786	0.79	1
SMIM4	0.00726621	-0.25317	0.11	0.203	1
RPS9	0.00753141	0.313235	0.786	0.819	1
PNRC1	0.00767007	0.374268	0.743	0.667	1
FCHO2	0.00767289	0.42781	0.373	0.254	1
EBP	0.00770342	-0.254514	0.049	0.116	1
PLSCR1	0.00774591	0.398189	0.436	0.319	1
TEK	0.00775748	0.48073	0.546	0.457	1
ICAM1	0.00783696	0.646746	0.396	0.283	1
THAP1	0.0078371	0.290593	0.136	0.051	1
ACO2	0.00787775	-0.295836	0.075	0.152	1
STMN1	0.00796292	0.302246	0.327	0.203	1
SET	0.00798067	0.252836	0.711	0.696	1
NOP53	0.00801501	0.333866	0.471	0.348	1
C1orf122	0.00802435	-0.352813	0.092	0.174	1
SNHG9	0.00814094	-0.278644	0.11	0.196	1
GLOD4	0.00827376	0.332423	0.22	0.116	1
EIF5	0.00831166	0.521334	0.731	0.71	1
PDE8A	0.00831603	0.306632	0.156	0.065	1
MACF1	0.00832191	0.490808	0.468	0.355	1
MIEF1	0.00836941	-0.254601	0.049	0.116	1
SOD1	0.00838328	-0.293425	0.694	0.804	1
MT-ND6	0.00840109	0.426698	0.353	0.246	1
SGK1	0.00846382	-0.284588	0.633	0.775	1
NR4A2	0.00859564	0.540848	0.11	0.036	1
DYNLT1	0.00862409	-0.255457	0.272	0.391	1
RPL13P12	0.00876759	0.455725	0.41	0.312	1
C7orf50	0.00878232	-0.330109	0.127	0.217	1
HMGB2	0.00886947	0.494413	0.301	0.188	1
ERGIC3	0.00897267	-0.300215	0.269	0.377	1
HIST1H2BD	0.00898787	-0.277583	0.081	0.159	1
USP25	0.0090011	0.291739	0.113	0.036	1
LAMTOR2	0.00903012	-0.263421	0.228	0.341	1
PPP2R1A	0.00908189	-0.304893	0.22	0.333	1
RASAL2	0.00924331	0.544669	0.269	0.167	1
PLCB4	0.0092478	0.389394	0.13	0.051	1
NDFIP1	0.00925869	-0.251389	0.309	0.435	1
PTPRB	0.00932097	0.382023	0.662	0.594	1
FBL	0.00932222	0.35952	0.188	0.094	1
STK38L	0.00939348	0.350825	0.246	0.138	1
EMC7	0.00951776	-0.29321	0.176	0.275	1
SPNS2	0.00966565	-0.272807	0.046	0.109	1
TAX1BP1	0.00971452	-0.293307	0.668	0.768	1
MIDN	0.00978429	-0.342857	0.188	0.29	1
TXNDC17	0.00991729	-0.334269	0.309	0.428	1
CBX1	0.00994519	0.327007	0.35	0.239	1
RAB8B	0.00994786	0.556991	0.234	0.138	1
ISOC2	0.00997459	-0.350823	0.084	0.159	1
KLHL5	0.0100222	0.391732	0.347	0.225	1
CCDC69	0.0100489	0.467713	0.298	0.196	1
RPS3A	0.010074	0.301177	0.887	0.935	1
NAA38	0.010143	-0.272551	0.431	0.536	1
SUPT16H	0.0102804	0.322741	0.373	0.254	1
REV3L	0.0103659	0.278461	0.191	0.094	1
MT1F	0.0105341	0.270856	0.147	0.254	1
SNRPC	0.0107034	-0.411364	0.318	0.42	1
CIAO1	0.0107689	-0.25341	0.133	0.225	1
TRMT10C	0.0107737	-0.364896	0.171	0.268	1
BCAM	0.0108522	0.338371	0.197	0.101	1
LIMA1	0.010953	0.388901	0.749	0.703	1
FTSJ3	0.0109558	0.368684	0.176	0.087	1
PTPRE	0.0110697	0.368175	0.159	0.072	1
MTCH2	0.0111415	-0.351723	0.147	0.239	1
ING1	0.0112623	0.419343	0.168	0.08	1
SLC39A10	0.0114786	0.372892	0.283	0.174	1
DNAJC2	0.0115316	-0.2994	0.118	0.203	1
TMBIM1	0.0115378	-0.278306	0.28	0.391	1
LINC01578	0.0116109	0.345934	0.205	0.109	1
RALGAPA2	0.0116439	0.277371	0.118	0.043	1
FLT4	0.0118577	-0.261956	0.078	0.152	1
FLT1	0.011867	-0.492386	0.725	0.841	1
MOSPD2	0.0118796	0.470779	0.202	0.109	1
LMO2	0.0118812	0.32061	0.561	0.471	1
AL118516.1	0.0119337	0.395364	0.136	0.058	1
PRELID1	0.0119787	-0.363681	0.225	0.326	1
COX17	0.0120846	-0.32349	0.494	0.601	1
NOSTRIN	0.0121018	0.49031	0.705	0.681	1
ALKBH7	0.0121097	-0.308661	0.231	0.326	1
SSU72	0.0121901	-0.28104	0.214	0.326	1
RTF1	0.0122187	-0.268662	0.425	0.536	1
SPRY1	0.0122928	-0.34671	0.405	0.514	1
TMEM208	0.0123393	-0.371824	0.162	0.254	1
SPTBN1	0.0123804	0.324878	0.85	0.862	1
MRPS33	0.0124578	-0.305319	0.176	0.275	1
UQCRFS1	0.0125251	-0.302159	0.208	0.312	1
CTAGE5	0.0126501	-0.307039	0.173	0.275	1
ANKRD46	0.0126636	0.287202	0.107	0.036	1
AP3D1	0.0126831	-0.250851	0.13	0.217	1
HADHB	0.0127066	-0.370544	0.234	0.333	1
SEPT6	0.0127361	0.465604	0.263	0.159	1
ERLEC1	0.0127542	-0.282536	0.471	0.565	1
GADD45GIP1	0.0128288	-0.251851	0.358	0.478	1
CAP1	0.0128577	-0.290102	0.416	0.536	1
ZFP36L1	0.0128835	0.396373	0.746	0.717	1
NARF	0.0129827	0.331627	0.107	0.036	1
ELF2	0.0131006	0.345606	0.367	0.254	1
OGDH	0.0131176	-0.421596	0.118	0.196	1
UBL5	0.0131199	-0.288763	0.569	0.703	1
RACK1	0.0131855	0.28914	0.815	0.87	1
RAMP3	0.0133379	0.460365	0.708	0.703	1
CLIC2	0.0135849	0.477262	0.266	0.167	1
SCAND1	0.0137792	-0.31466	0.306	0.413	1
PDZK1	0.0137898	-0.304495	0.072	0.145	1
ATP6V1A	0.0138427	-0.323667	0.173	0.268	1
RPL4	0.0138716	0.375346	0.618	0.594	1
RIOK3	0.013894	0.406724	0.263	0.159	1
LEPR	0.0140161	0.632508	0.133	0.058	1
IMPG2	0.0142493	-0.316176	0.043	0.101	1
THSD7A	0.0142497	0.475036	0.292	0.181	1
HMBOX1	0.0143025	-0.293879	0.101	0.181	1
NPTN	0.0143663	-0.252598	0.153	0.246	1
HEXIM1	0.0143697	0.444679	0.223	0.13	1
HNRNPLL	0.0145309	0.294382	0.104	0.036	1
CETN2	0.0146496	-0.275921	0.202	0.304	1
ERG	0.0146782	0.440459	0.454	0.348	1
FAM177A1	0.0147634	-0.284875	0.41	0.522	1
REL	0.014785	0.498769	0.142	0.065	1
EVI5	0.015237	-0.264678	0.197	0.297	1
NDUFB10	0.015319	-0.296701	0.335	0.442	1
NR4A1	0.0155167	0.339287	0.145	0.065	1
SUPT5H	0.015541	0.46163	0.211	0.123	1
CD81	0.0157626	-0.294878	0.639	0.732	1
SOX6	0.0158013	-0.277938	0.055	0.116	1
ERAP1	0.0158489	0.322417	0.162	0.08	1
SLU7	0.0161265	0.508436	0.358	0.261	1
JAG1	0.0161303	0.528017	0.231	0.138	1
FOSB	0.0162502	0.743128	0.338	0.246	1
PSMD8	0.0162551	-0.336655	0.228	0.326	1
GCHFR	0.0162946	-0.310597	0.055	0.116	1
MSRB2	0.016509	-0.253844	0.121	0.21	1
RNF145	0.016574	0.37998	0.5	0.406	1
RNH1	0.0166343	-0.25466	0.228	0.326	1
CUL4A	0.0166423	-0.256886	0.075	0.145	1
C1D	0.0166465	-0.391227	0.173	0.254	1
CHD3	0.0168358	0.423289	0.185	0.101	1
HNRNPAB	0.0168937	-0.259911	0.225	0.326	1
TM2D3	0.0170115	-0.31226	0.104	0.181	1
RPL9P9	0.0171003	0.444532	0.486	0.406	1
LAMTOR4	0.0171616	-0.27952	0.39	0.5	1
KAT2B	0.0172633	0.367978	0.11	0.043	1
PAF1	0.0173355	0.404465	0.246	0.152	1
H2AFV	0.0175047	0.310803	0.243	0.145	1
DSTYK	0.0176065	0.277281	0.142	0.065	1
CCP110	0.017797	0.285224	0.113	0.043	1
CDA	0.0179414	0.369197	0.101	0.036	1
DCTN3	0.0179477	-0.29237	0.188	0.275	1
NPNT	0.0180186	0.554442	0.147	0.072	1
COMT	0.0183052	0.39763	0.199	0.116	1
APRT	0.0183301	-0.276508	0.257	0.37	1
IL6ST	0.0183349	0.414098	0.792	0.855	1
LEO1	0.0183695	0.482801	0.263	0.174	1
ASAP2	0.0184259	0.33244	0.277	0.174	1
THUMPD3	0.0190095	-0.255817	0.11	0.188	1
TGFBR2	0.019018	-0.269882	0.65	0.768	1
HS3ST1	0.0192233	0.319818	0.15	0.072	1
ELAVL1	0.0193175	-0.252809	0.095	0.167	1
C1orf21	0.0193872	0.504923	0.35	0.254	1
MRPS18B	0.019406	-0.346167	0.298	0.413	1
S1PR1	0.0198055	0.478634	0.234	0.145	1
SETX	0.019874	0.370956	0.324	0.217	1
XRCC5	0.0205026	0.305431	0.598	0.486	1
ADAM17	0.0205968	0.341301	0.147	0.072	1
ZC3HAV1	0.0208221	0.473015	0.191	0.109	1
SVIL	0.02083	0.299491	0.318	0.21	1
NFAT5	0.0210396	0.323443	0.156	0.08	1
ALDH2	0.0211759	-0.304875	0.179	0.268	1
PCMTD1	0.0214566	0.422072	0.54	0.449	1
HIP1	0.0215118	0.340095	0.286	0.188	1
MX1	0.0221173	0.539886	0.26	0.174	1
CMAHP	0.0221451	0.352263	0.107	0.043	1
IFNAR2	0.0225595	-0.26044	0.064	0.123	1
SASH1	0.0227209	0.395816	0.327	0.225	1
SAT1	0.0228557	0.267526	0.636	0.572	1
RPS13P2	0.0228746	0.277967	0.142	0.065	1
MAPK6	0.0229039	-0.348911	0.095	0.159	1
SETD3	0.0231926	-0.291552	0.159	0.239	1
FCGRT	0.023325	-0.350729	0.263	0.355	1
OAZ2	0.0234495	-0.368502	0.153	0.232	1
IDH3G	0.0235018	-0.279874	0.171	0.261	1
RHOC	0.0236977	-0.281836	0.509	0.63	1
TBC1D15	0.0238867	0.378967	0.324	0.232	1
CMKLR1	0.0239029	0.339749	0.156	0.08	1
LMNA	0.0245122	-0.264529	0.364	0.471	1
LINC01881	0.024682	-0.281378	0.116	0.188	1
KMT2A	0.0252196	0.364708	0.457	0.355	1
DOCK4	0.0253181	0.342029	0.153	0.08	1
SMURF2	0.0259577	0.368236	0.124	0.058	1
UXT	0.0261455	-0.295859	0.208	0.297	1
NPM1P39	0.0262428	0.376598	0.145	0.072	1
PRKD3	0.026987	0.263807	0.127	0.058	1
MRPL24	0.0270982	-0.306009	0.113	0.188	1
DHRS4L2	0.0271889	-0.281817	0.136	0.21	1
ATP8B1	0.027211	0.285008	0.312	0.21	1
TKT	0.0272421	-0.461098	0.176	0.261	1
RBM39	0.0273891	0.366863	0.679	0.638	1
SETD2	0.0274607	0.476024	0.413	0.341	1
NDUFC1	0.0276632	-0.310552	0.555	0.645	1
ATP6V0A1	0.0277536	-0.379116	0.061	0.116	1
TDRD3	0.0280425	0.267382	0.147	0.072	1
TUBA1A	0.0280975	0.513469	0.37	0.29	1
ARHGEF3	0.0283982	0.265599	0.254	0.159	1
ABI1	0.0284455	0.341695	0.246	0.159	1
PPP2R3C	0.0284489	0.359306	0.205	0.123	1
RBMS1	0.0284866	-0.357192	0.451	0.514	1
ZC3H7B	0.0285076	0.40303	0.211	0.13	1
HNRNPA1	0.0288045	0.367826	0.558	0.486	1
TSC22D2	0.0288689	0.355025	0.121	0.058	1
NIPSNAP1	0.0289904	-0.284454	0.104	0.174	1
PIAS1	0.0290165	0.499289	0.257	0.174	1
CAVIN2	0.0290359	0.318426	0.671	0.638	1
KIAA1191	0.0290721	-0.288098	0.217	0.304	1
ZNF521	0.0290916	0.269889	0.127	0.058	1
RCAN1	0.029269	-0.262776	0.104	0.174	1
ZNF292	0.0293689	0.415145	0.251	0.167	1
IMPA2	0.0293775	-0.294895	0.066	0.123	1
TMEM255B	0.0296974	0.287254	0.136	0.065	1
HSP90AB3P	0.0297418	0.725246	0.295	0.217	1
ASPH	0.0300159	0.46847	0.355	0.275	1
WNK1	0.0300934	-0.296873	0.327	0.428	1
GBP4	0.030115	0.450272	0.616	0.58	1
TBCB	0.0303787	-0.25813	0.52	0.63	1
AKAP12	0.0305059	-0.333691	0.402	0.5	1
AC073861.1	0.0306709	0.256614	0.194	0.109	1
PTBP1	0.0307523	-0.253417	0.13	0.203	1
PPM1G	0.0308724	0.297493	0.28	0.181	1
PSMB7	0.0310606	-0.298411	0.28	0.377	1
TMEM223	0.0310954	-0.261186	0.171	0.254	1
KMT2C	0.0311586	0.452772	0.465	0.384	1
LYST	0.0315674	0.284839	0.124	0.058	1
PCAT19	0.0316333	-0.303686	0.405	0.507	1
TPI1	0.0318985	-0.257166	0.575	0.71	1
HIST1H1C	0.0319546	-0.255077	0.116	0.188	1
NDUFS2	0.0325512	-0.27714	0.168	0.246	1
NDUFA3	0.0326087	-0.391702	0.46	0.551	1
TAGLN	0.0328228	-0.277823	0.121	0.196	1
MAL	0.0329572	0.492916	0.246	0.159	1
DDX3X	0.0330466	0.442733	0.347	0.268	1
VWA1	0.0334602	0.353892	0.358	0.268	1
COX19	0.0334687	0.251185	0.113	0.051	1
PPP2R5A	0.0335054	0.441455	0.295	0.21	1
TPM3	0.0336215	0.311483	0.743	0.717	1
ARSD	0.0336974	0.287128	0.142	0.072	1
TLN2	0.0339136	-0.286269	0.066	0.123	1
LRRFIP1	0.034217	0.335054	0.705	0.717	1
MRPL23	0.0345001	-0.323271	0.124	0.196	1
CLIP1	0.0347075	0.400114	0.387	0.304	1
KDM2A	0.0350164	0.254316	0.145	0.072	1
MTCO1P12	0.0352893	0.358434	0.434	0.333	1
SSR4	0.0354548	-0.300501	0.462	0.551	1
JAG2	0.0354992	-0.27164	0.113	0.181	1
CAVIN3	0.0355156	-0.327282	0.243	0.326	1
GATA2	0.0356586	-0.283248	0.136	0.21	1
WASF2	0.0358317	0.292767	0.607	0.543	1
AKR1C3	0.0360534	-0.450383	0.121	0.188	1
CUL2	0.0364258	0.264527	0.133	0.065	1
PLEC	0.036434	-0.254051	0.13	0.203	1
FXYD5	0.0366228	-0.303532	0.358	0.449	1
RP9P	0.037027	0.3935	0.11	0.051	1
EMD	0.0375291	0.282781	0.118	0.058	1
QSOX1	0.0376505	0.447917	0.107	0.051	1
WHAMM	0.0379775	0.278444	0.15	0.08	1
KLF4	0.0383578	0.747773	0.364	0.283	1
EIF3M	0.0385781	0.333736	0.257	0.181	1
PPP1R10	0.0386831	0.433507	0.301	0.21	1
GOLM1	0.038705	0.309116	0.176	0.101	1
C12orf57	0.0387934	-0.344196	0.468	0.543	1
PDIA3P1	0.0389651	0.592634	0.191	0.123	1
SKIL	0.03978	0.327474	0.491	0.406	1
ZMPSTE24	0.0401801	-0.251823	0.159	0.239	1
MYO10	0.0403416	0.26745	0.173	0.101	1
DDX60	0.0409715	0.420558	0.249	0.167	1
GSN	0.0411268	0.269124	0.647	0.609	1
DNAJC25	0.0414794	0.280296	0.118	0.058	1
IFI44L	0.0415548	0.70555	0.355	0.283	1
NAMPT	0.0416864	0.381209	0.211	0.138	1
R3HDM1	0.0419516	0.288082	0.121	0.058	1
BHLHE40	0.0422007	0.318815	0.182	0.109	1
WWC2	0.0422801	0.326629	0.217	0.138	1
CASC3	0.0425176	0.327724	0.289	0.21	1
DNAJC19	0.0426409	-0.359397	0.217	0.29	1
INMT	0.0428093	0.426227	0.194	0.123	1
SELENOP	0.0429437	-0.295482	0.595	0.688	1
HLA-DRA	0.0435093	0.305583	0.89	0.92	1
CDK12	0.0435438	0.25508	0.168	0.094	1
RPS10	0.0437078	0.322972	0.26	0.174	1
DPYSL2	0.0437572	0.334352	0.587	0.543	1
C3orf58	0.0438575	0.260622	0.11	0.051	1
UPF3B	0.0449626	-0.279839	0.127	0.196	1
CCT2	0.0452443	0.312227	0.361	0.283	1
CDC40	0.0458967	-0.315164	0.214	0.297	1
DCTN1	0.0459734	-0.262779	0.075	0.13	1
FSTL1	0.0461372	0.307056	0.156	0.087	1
ODF2L	0.0466892	0.452744	0.344	0.261	1
ARHGAP26	0.0467239	0.321335	0.136	0.072	1
OXR1	0.0468226	0.367704	0.306	0.225	1
RTF2	0.0468226	0.274333	0.309	0.217	1
GOSR1	0.0469762	0.409206	0.228	0.152	1
IL13RA2	0.0472488	-0.310903	0.064	0.116	1
EDF1	0.047964	-0.274393	0.468	0.558	1
UBE2Q1	0.0481603	0.295767	0.249	0.174	1
EIF1AX	0.0482015	0.293219	0.465	0.406	1
SNF8	0.0482238	-0.25445	0.153	0.225	1
MT-TE	0.0484182	0.271365	0.714	0.638	1
GPATCH8	0.0484712	0.261122	0.173	0.101	1
PPP2R5E	0.0509683	0.348738	0.309	0.225	1
GPAA1	0.0510027	-0.293009	0.084	0.138	1
DHX29	0.0510923	-0.278827	0.246	0.319	1
HAUS1	0.0515011	0.263316	0.107	0.051	1
PCM1	0.0516081	0.345671	0.52	0.442	1
MRPS10	0.051965	-0.250272	0.205	0.275	1
CXCL3	0.0524211	0.291907	0.116	0.058	1
BTG2	0.0525831	0.298112	0.243	0.159	1
SLC25A4	0.0528319	-0.293568	0.162	0.232	1
FRYL	0.0531874	0.343064	0.194	0.123	1
IKBIP	0.0537304	0.303286	0.237	0.159	1
AP3B1	0.0541853	0.388606	0.223	0.152	1
EMP3	0.0543248	-0.523353	0.405	0.471	1
ZMYND11	0.0546948	0.316745	0.355	0.275	1
TMEM205	0.054815	-0.372245	0.234	0.304	1
MARF1	0.0557189	0.287931	0.176	0.109	1
BAZ2B	0.0565471	0.433533	0.373	0.312	1
TAF15	0.0572735	0.279173	0.194	0.123	1
GRINA	0.0578099	-0.352282	0.159	0.225	1
AP1M1	0.057896	-0.314568	0.066	0.116	1
TMPO	0.0579731	0.27878	0.251	0.174	1
CCT8	0.0590802	-0.320604	0.173	0.239	1
RASIP1	0.0593497	-0.275752	0.107	0.167	1
ANXA1	0.0594501	0.4038	0.543	0.464	1
MAN1A1	0.0596237	0.386254	0.246	0.167	1
TIMM17B	0.0596598	-0.256584	0.095	0.152	1
CALCOCO2	0.0602528	0.504481	0.512	0.493	1
BICD2	0.0602984	0.254198	0.133	0.072	1
FAM107A	0.0603264	-0.446434	0.306	0.377	1
KPNA4	0.0604897	0.250126	0.26	0.181	1
NOLC1	0.0606011	0.279907	0.237	0.159	1
PIK3CA	0.0607339	0.271218	0.113	0.058	1
SERBP1	0.0608141	0.310124	0.685	0.732	1
NUMA1	0.0617371	0.318076	0.168	0.101	1
SLFN5	0.0624539	0.390143	0.535	0.464	1
UBE2S	0.0627768	0.271832	0.121	0.065	1
FOS	0.0637603	0.500374	0.691	0.638	1
CD320	0.0645567	0.250224	0.194	0.123	1
MDK	0.0651018	0.314459	0.121	0.065	1
PREX2	0.0665763	0.265486	0.185	0.116	1
MFHAS1	0.0670831	0.348077	0.101	0.051	1
BZW1	0.0671667	0.282408	0.358	0.275	1
CISD3	0.0685162	-0.279142	0.162	0.225	1
NUB1	0.0692483	0.387509	0.483	0.413	1
TBC1D5	0.0695834	0.281731	0.257	0.181	1
YBX1P1	0.0699023	0.298364	0.118	0.065	1
MAFF	0.0700439	0.276517	0.11	0.058	1
SUN1	0.0706168	0.362302	0.223	0.152	1
RBBP5	0.0706571	-0.261568	0.087	0.138	1
ANKRD36C	0.071115	-0.278241	0.098	0.152	1
NFKBIA	0.0711376	0.338815	0.815	0.79	1
GTF2F1	0.0713589	0.390928	0.228	0.167	1
SSUH2	0.0725058	-0.272164	0.09	0.145	1
SNHG8	0.0727322	0.317646	0.402	0.319	1
R3HDM2	0.0727521	0.257451	0.228	0.159	1
EPB41L4A	0.0730093	0.297904	0.251	0.174	1
LONP2	0.0730356	0.273549	0.168	0.109	1
EIF3D	0.073442	0.269206	0.309	0.232	1
CHD6	0.0734768	0.252137	0.234	0.159	1
CST3	0.0743359	-0.268821	0.546	0.652	1
ENTPD1	0.0745325	0.297968	0.11	0.058	1
DNM3	0.0746735	0.292795	0.101	0.051	1
GADD45A	0.0754283	-0.30171	0.315	0.384	1
SERINC1	0.0755677	0.394067	0.61	0.63	1
PTMAP2	0.0783916	0.399557	0.59	0.529	1
FKBP3	0.078489	-0.270294	0.254	0.333	1
VPS13C	0.0789326	0.286312	0.462	0.377	1
AKAP11	0.0789714	0.306232	0.237	0.167	1
ARL13B	0.0790784	0.312311	0.214	0.145	1
GPX4	0.0793809	-0.302407	0.445	0.536	1
CCDC47	0.0794353	0.304606	0.379	0.304	1
IFNAR1	0.0799063	0.308372	0.387	0.326	1
TBK1	0.0810969	0.296126	0.127	0.072	1
PPP1R13B	0.0812085	0.269645	0.11	0.058	1
SLC25A39	0.0816423	-0.304182	0.118	0.174	1
ARL6IP1	0.0829584	0.402062	0.465	0.384	1
EFCAB14	0.0830535	0.317238	0.347	0.283	1
CNN3	0.0833482	0.286383	0.509	0.449	1
RSL1D1	0.084092	0.325907	0.491	0.406	1
EPC1	0.0844863	0.329448	0.292	0.225	1
TFPI	0.0849112	0.494632	0.361	0.304	1
DNAJC1	0.0852877	-0.271443	0.405	0.493	1
ZCCHC8	0.0865071	0.311741	0.113	0.065	1
PRCP	0.0865686	0.285666	0.523	0.486	1
MYL12A	0.0869839	0.298058	0.769	0.696	1
C6orf48	0.0877447	0.328394	0.384	0.319	1
KIAA0586	0.0879079	0.315772	0.165	0.109	1
SRP9	0.0886128	0.332526	0.367	0.297	1
ARL5B	0.0900925	0.30887	0.116	0.065	1
MAP4K4	0.0910209	0.259198	0.324	0.246	1
AGPAT3	0.092097	-0.274126	0.09	0.138	1
SETD5	0.0929046	0.344223	0.225	0.159	1
RAB10	0.0931043	0.312505	0.283	0.21	1
ZDHHC17	0.0931489	0.461704	0.13	0.08	1
CD24	0.0935492	0.409917	0.197	0.138	1
SMARCC1	0.0937414	-0.28598	0.228	0.29	1
JAK1	0.0941142	0.27308	0.636	0.609	1
PDLIM5	0.0958474	0.337138	0.428	0.362	1
ZYG11B	0.0962646	-0.294588	0.124	0.181	1
EIF2A	0.0969237	0.346256	0.214	0.152	1
RNF141	0.0975559	-0.250105	0.072	0.116	1
KIF9	0.0979165	0.29996	0.13	0.08	1
IFIT1	0.0982163	-0.261159	0.263	0.341	1
AHR	0.098822	0.340379	0.127	0.08	1
IRF2BP2	0.0989572	0.288131	0.202	0.138	1
RPL10A	0.0990109	0.327436	0.598	0.616	1
IL18BP	0.0990879	-0.267533	0.104	0.152	1
EIF3A	0.10113	0.253235	0.668	0.652	1
DNAJB1	0.10116	0.544192	0.607	0.572	1
EEF2	0.101168	0.324993	0.468	0.428	1
USP15	0.102023	0.388721	0.176	0.123	1
TMEM50A	0.102027	0.311436	0.575	0.522	1
SNU13	0.102443	-0.289596	0.436	0.514	1
PABPC4	0.103168	-0.267457	0.168	0.225	1
SLC22A2	0.103444	-0.299547	0.107	0.159	1
PMP22	0.104325	0.388595	0.419	0.355	1
EPS8	0.104418	0.269821	0.225	0.159	1
SHARPIN	0.104835	0.335206	0.127	0.08	1
HSPB1	0.105279	-0.343521	0.882	0.942	1
CD34	0.105638	-0.283667	0.642	0.717	1
SBDS	0.105741	0.26964	0.587	0.536	1
PI16	0.106561	-0.617937	0.124	0.174	1
CTGF	0.106778	0.389957	0.231	0.174	1
SHC1	0.107192	0.266998	0.104	0.058	1
RBP1	0.107323	0.36	0.231	0.174	1
MT-TM	0.108319	0.297805	0.41	0.341	1
HLA-DQA1	0.109015	0.481647	0.52	0.536	1
CD47	0.109552	0.315339	0.211	0.152	1
ADIRF	0.109755	0.377572	0.708	0.674	1
CFDP1	0.110024	-0.305979	0.272	0.326	1
HNRNPU	0.110222	0.285838	0.624	0.623	1
FABP5	0.110329	0.68609	0.136	0.087	1
SP100	0.111562	0.295223	0.549	0.5	1
RBM7	0.112184	0.252861	0.101	0.058	1
IFIT2	0.113088	-0.805412	0.327	0.377	1
USP34	0.113623	-0.250764	0.214	0.268	1
OCIAD2	0.115594	-0.277484	0.237	0.297	1
JMJD1C	0.117198	0.335204	0.428	0.37	1
GIMAP6	0.117224	0.418206	0.286	0.232	1
ATP5MC1	0.117328	-0.303718	0.272	0.326	1
CWC25	0.11736	0.427825	0.243	0.188	1
SPATS2L	0.117837	0.279492	0.454	0.413	1
CEBPD	0.118543	0.435603	0.543	0.5	1
DDT	0.118786	-0.251015	0.22	0.268	1
BRI3	0.120222	0.266702	0.555	0.543	1
HLA-DMA	0.121042	0.364599	0.442	0.42	1
ZCCHC24	0.121375	0.39399	0.168	0.116	1
DCAF6	0.121764	0.302489	0.191	0.138	1
CDC42BPB	0.1228	0.308727	0.266	0.203	1
CRNKL1	0.123288	0.259192	0.156	0.101	1
CEP112	0.125737	0.353949	0.191	0.138	1
HNRNPA2B1	0.125737	0.314773	0.679	0.638	1
CCNL1	0.126883	0.570703	0.454	0.42	1
FMO2	0.12831	0.943679	0.176	0.13	1
UBXN4	0.131057	0.275963	0.63	0.616	1
ABI3BP	0.131143	-0.586267	0.173	0.225	1
GTF2H1	0.131218	0.271369	0.116	0.072	1
RGS16	0.13292	0.483784	0.13	0.087	1
RBM22	0.134665	0.336755	0.263	0.203	1
TAOK1	0.135685	1.08172	0.283	0.355	1
DIS3	0.1365	0.320403	0.251	0.196	1
MIS18BP1	0.137123	0.289612	0.355	0.29	1
RANBP2	0.13902	0.281922	0.199	0.145	1
MDH1	0.139715	-0.281463	0.162	0.21	1
IL1R1	0.140586	0.296991	0.223	0.174	1
CANX	0.141001	0.285755	0.618	0.623	1
RPL13AP5	0.14258	0.369845	0.208	0.159	1
NAP1L4	0.145195	0.283406	0.382	0.319	1
PPP3CA	0.14527	0.327613	0.257	0.203	1
POLE3	0.145629	0.278567	0.191	0.138	1
FGFR1OP2	0.14563	0.363113	0.277	0.232	1
LMCD1	0.147054	0.429368	0.199	0.152	1
ARHGAP29	0.148078	0.254021	0.769	0.732	1
TCF7L2	0.153463	0.253812	0.173	0.123	1
PAM	0.155011	0.271506	0.225	0.174	1
SRSF2	0.155145	0.322231	0.341	0.297	1
NASP	0.155952	0.411604	0.329	0.283	1
DDX58	0.156045	0.284236	0.113	0.072	1
RPS27AP16	0.156248	0.300026	0.153	0.109	1
HACD3	0.156565	0.335208	0.37	0.312	1
NKTR	0.157742	0.281378	0.28	0.217	1
CEP57	0.158031	0.256202	0.191	0.138	1
SPTLC2	0.158771	0.304684	0.28	0.225	1
NSL1	0.158944	0.267784	0.205	0.159	1
SENP6	0.159214	0.277236	0.376	0.326	1
ATF3	0.159353	0.339407	0.436	0.384	1
ISG15	0.160462	-0.292192	0.425	0.493	1
VSIR	0.165086	0.28259	0.104	0.065	1
EIF3E	0.166197	0.354605	0.46	0.42	1
RUNX1T1	0.168865	0.37095	0.243	0.196	1
HSPH1	0.168931	0.270744	0.506	0.449	1
RBM43	0.171063	0.261775	0.243	0.188	1
ENPP2	0.172769	0.646222	0.156	0.116	1
TRIM4	0.173132	0.279073	0.145	0.101	1
CALCRL	0.17426	0.273443	0.59	0.565	1
TMX4	0.175763	0.296327	0.344	0.29	1
BROX	0.176049	0.270582	0.162	0.116	1
LTBP3	0.176827	0.277944	0.145	0.101	1
CCDC66	0.178389	0.273884	0.176	0.13	1
SSR3	0.180173	0.287815	0.451	0.399	1
DNAJC21	0.181826	0.323651	0.269	0.21	1
RFC1	0.182392	0.310999	0.494	0.457	1
FAM120AOS	0.184429	0.263178	0.194	0.138	1
CCSER2	0.187297	0.293262	0.249	0.203	1
UGCG	0.18743	0.421495	0.298	0.261	1
CTTNBP2NL	0.190505	0.275712	0.344	0.29	1
TTC37	0.190635	0.327942	0.309	0.268	1
HNRNPA3	0.192084	0.310911	0.584	0.594	1
FAM13B	0.192763	0.26406	0.165	0.123	1
TERF2IP	0.19429	0.297663	0.474	0.435	1
YES1	0.194655	0.357252	0.286	0.232	1
ZFAND6	0.196626	0.321624	0.234	0.181	1
NEDD9	0.201514	-0.27947	0.188	0.232	1
HHEX	0.202083	0.283845	0.182	0.138	1
NNMT	0.202388	0.291256	0.145	0.101	1
AIF1L	0.203594	0.364022	0.301	0.261	1
AMD1	0.206585	0.29094	0.309	0.254	1
SNTB2	0.209227	0.253711	0.197	0.152	1
PLXND1	0.21202	0.308688	0.156	0.116	1
BAZ1B	0.212532	0.26905	0.425	0.384	1
EIF2AK2	0.212937	0.361546	0.332	0.29	1
TACC1	0.213326	0.335455	0.633	0.623	1
AL590867.2	0.21629	0.319419	0.269	0.232	1
KLF6	0.219887	-0.255673	0.465	0.529	1
CLIC3	0.222091	-0.269407	0.084	0.116	1
NPY1R	0.224259	0.388001	0.145	0.109	1
POLR2I	0.227073	-0.268877	0.312	0.355	1
MECOM	0.227506	0.41411	0.217	0.174	1
IGFBP4	0.231126	0.306471	0.682	0.739	1
CDKN2AIP	0.235081	0.424205	0.223	0.188	1
DSP	0.235223	0.251056	0.139	0.101	1
DNMT1	0.236245	0.28271	0.289	0.246	1
HLA-DRB6	0.236562	0.255816	0.751	0.761	1
SSFA2	0.238931	0.368061	0.312	0.275	1
IFIT3	0.240626	-0.33111	0.321	0.384	1
PARP14	0.240685	0.307185	0.431	0.406	1
HSPA1A	0.242433	0.477321	0.72	0.696	1
LBH	0.243456	0.274965	0.179	0.138	1
TM9SF3	0.249843	0.310332	0.434	0.391	1
SMS	0.251533	0.300978	0.217	0.181	1
KHDRBS1	0.252776	0.312859	0.408	0.377	1
NUFIP2	0.253221	0.417417	0.327	0.29	1
ZFP36L2	0.258445	0.260409	0.486	0.449	1
MYC	0.27184	0.29842	0.13	0.094	1
ABCB1	0.272025	0.374574	0.133	0.101	1
CXCL10	0.272401	-0.882418	0.095	0.13	1
PCF11	0.27763	0.277253	0.298	0.254	1
ODR4	0.278535	0.263913	0.194	0.159	1
CLK1	0.278541	0.481898	0.303	0.268	1
ENY2	0.279126	0.314347	0.408	0.384	1
SRSF4	0.286824	0.324502	0.353	0.312	1
LAMA4	0.287309	0.304403	0.159	0.123	1
GNAQ	0.291402	0.29287	0.431	0.413	1
CXorf36	0.294877	0.274766	0.133	0.101	1
EGR1	0.296968	0.272029	0.454	0.399	1
RAI14	0.300239	0.309623	0.272	0.239	1
SP140L	0.302242	0.2617	0.179	0.145	1
FBXO3	0.306607	0.28048	0.127	0.094	1
ATF6	0.308892	0.279849	0.315	0.275	1
SOCS3	0.310245	0.350723	0.191	0.159	1
NCOR1	0.312503	0.315905	0.422	0.399	1
EDN1	0.315622	-0.835085	0.24	0.261	1
BBS2	0.317295	0.310132	0.168	0.138	1
MYLIP	0.317448	0.369148	0.37	0.341	1
DOCK1	0.319744	0.263626	0.22	0.188	1
EIF4G3	0.319807	0.280955	0.384	0.355	1
PON2	0.32068	0.265596	0.223	0.196	1
EPN2	0.323326	0.300101	0.217	0.188	1
TRIM56	0.329321	0.258785	0.364	0.333	1
RNF19A	0.33628	0.281675	0.28	0.246	1
STXBP3	0.336567	0.265321	0.182	0.152	1
RPL3P4	0.343482	0.355874	0.312	0.29	1
CRBN	0.343632	0.407982	0.474	0.486	1
CD55	0.345969	0.301788	0.191	0.167	1
MYCBP2	0.346431	0.29763	0.283	0.246	1
SEMA3G	0.353599	0.43123	0.162	0.138	1
SMNDC1	0.354864	0.316923	0.277	0.254	1
ARL4A	0.358991	0.348447	0.251	0.232	1
EEF1B2	0.359348	0.270286	0.564	0.609	1
ELOC	0.369366	0.450663	0.358	0.348	1
SLC12A2	0.375187	0.284335	0.182	0.152	1
ELF1	0.377098	0.252563	0.295	0.261	1
SPEF2	0.380242	0.25447	0.179	0.152	1
LBR	0.381662	0.263728	0.22	0.188	1
ACSL4	0.381829	0.340238	0.246	0.225	1
MGMT	0.38328	0.257332	0.145	0.116	1
UBE2L3	0.385281	0.270599	0.39	0.37	1
CXCL12	0.390119	0.387494	0.28	0.254	1
EIF4B	0.396238	0.26838	0.431	0.413	1
MAP1LC3B	0.397158	0.304631	0.422	0.406	1
BCLAF1	0.397196	0.39425	0.636	0.645	1
NPM1P27	0.397375	0.302984	0.173	0.145	1
PDCD6IP	0.399089	0.251623	0.197	0.167	1
SRSF7	0.404065	0.270926	0.373	0.355	1
RAP1A	0.421479	0.3143	0.361	0.341	1
TOPORS	0.444701	0.320045	0.231	0.21	1
ARHGAP21	0.445882	0.276784	0.176	0.152	1
S100A4	0.446196	0.297607	0.399	0.384	1
CCL5	0.44638	-0.428375	0.139	0.109	1
ZFYVE21	0.459306	0.311608	0.165	0.145	1
SOS1	0.461539	0.289833	0.28	0.261	1
ZFAND2A	0.469575	0.325317	0.156	0.138	1
TYW3	0.474554	0.255692	0.185	0.167	1
EDIL3	0.485914	0.351515	0.124	0.109	1
SAMD9	0.494929	0.296026	0.251	0.232	1
STARD7	0.499796	0.292607	0.194	0.174	1
ABLIM1	0.506032	-0.268381	0.197	0.217	1
SERPINB6	0.528098	0.288156	0.431	0.435	1
SERPINE2	0.54058	0.715573	0.182	0.225	1
PRPF6	0.565106	0.253613	0.405	0.384	1
EIF4A3	0.615261	0.499504	0.361	0.362	1
ZNF131	0.636096	0.268868	0.162	0.152	1
FNBP4	0.640276	0.275457	0.269	0.268	1
TAOK3	0.650819	0.283732	0.22	0.217	1
NOL8	0.69259	0.260257	0.332	0.326	1
S100A6	0.71298	-0.289992	0.965	0.942	1
AKAP13	0.721082	0.260892	0.272	0.268	1
C1orf115	0.726094	0.385957	0.315	0.312	1
HSPE1	0.73167	0.466183	0.546	0.58	1
FILIP1L	0.740624	0.265104	0.171	0.167	1
TMSB4XP4	0.741968	0.338952	0.113	0.109	1
CWC27	0.762647	0.264644	0.205	0.196	1
CDKN1A	0.788489	0.275637	0.24	0.239	1
SCFD1	0.819346	0.25312	0.197	0.196	1
CNRIP1	0.823339	0.262372	0.292	0.297	1
RBP7	0.88768	1.38625	0.312	0.341	1
MALT1	0.894114	0.27723	0.118	0.116	1
C12orf65	0.905359	0.342255	0.171	0.181	1
SLC14A1	0.931191	0.436045	0.303	0.333	1
DUSP1	0.947487	0.303688	0.59	0.623	1

## Sheet: Supplementary Table 5
gene_name	module	kME
AGMAT	GEC-M1	0.634078
DDC	GEC-M1	0.641551
SLC4A4	GEC-M1	0.644104
SLC16A9	GEC-M1	0.644577
CUBN	GEC-M1	0.646238
SLC13A1	GEC-M1	0.652605
PDZK1	GEC-M1	0.652897
DPYS	GEC-M1	0.653066
MIOX	GEC-M1	0.653522
AGXT2	GEC-M1	0.655715
CMBL	GEC-M1	0.65986
LGALS2	GEC-M1	0.661889
SMIM24	GEC-M1	0.669801
LRP2	GEC-M1	0.674791
QPRT	GEC-M1	0.677466
BHMT2	GEC-M1	0.683033
FABP1	GEC-M1	0.688754
GPX3	GEC-M1	0.690333
CXCL14	GEC-M1	0.705376
NAT8	GEC-M1	0.716462
ALDOB	GEC-M1	0.718113
UGT2B7	GEC-M1	0.718664
GSTA1	GEC-M1	0.731776
PDZK1IP1	GEC-M1	0.744291
GATM	GEC-M1	0.762237
RPL23	GEC-M2	0.527452
RPL9	GEC-M2	0.527457
RPL11	GEC-M2	0.549077
RPL13A	GEC-M2	0.54954
RPL34	GEC-M2	0.551503
RPLP2	GEC-M2	0.553293
RPL10	GEC-M2	0.55553
RPS13	GEC-M2	0.556477
RPS3A	GEC-M2	0.565849
RPL27A	GEC-M2	0.568625
RPS3	GEC-M2	0.570989
RPS18	GEC-M2	0.573852
RPS28	GEC-M2	0.574774
RPS15	GEC-M2	0.575267
RPS12	GEC-M2	0.576076
RPS29	GEC-M2	0.57876
RPL31	GEC-M2	0.581048
RPS19	GEC-M2	0.583276
RPS27A	GEC-M2	0.589349
RPL30	GEC-M2	0.59232
RPL15	GEC-M2	0.600063
RPL21	GEC-M2	0.600088
RPS27	GEC-M2	0.602618
RPL13	GEC-M2	0.606193
RPLP1	GEC-M2	0.607485
MRPL33	GEC-M3	0.480559
PPA1	GEC-M3	0.48767
EMP3	GEC-M3	0.493546
AIF1L	GEC-M3	0.497291
TAGLN2	GEC-M3	0.503331
MAP1B	GEC-M3	0.511035
CD81	GEC-M3	0.511349
ICAM2	GEC-M3	0.516618
CAVIN1	GEC-M3	0.518499
TSPAN2	GEC-M3	0.531549
FGL2	GEC-M3	0.534398
FAM107A	GEC-M3	0.539621
EDN1	GEC-M3	0.541386
S100A6	GEC-M3	0.542197
GLUL	GEC-M3	0.555169
NES	GEC-M3	0.562015
SLC9A3R2	GEC-M3	0.566811
SRP14	GEC-M3	0.582046
PTMA	GEC-M3	0.584968
KCTD12	GEC-M3	0.59625
SERPINE2	GEC-M3	0.601798
AQP1	GEC-M3	0.613924
ABI3BP	GEC-M3	0.620927
CXCL12	GEC-M3	0.627847
TIMP3	GEC-M3	0.675805
CXCL2	GEC-M4	0.521364
CDKN1A	GEC-M4	0.531671
HSPA8	GEC-M4	0.541313
HSPA1B	GEC-M4	0.545247
HSPE1	GEC-M4	0.552569
PPP1R15A	GEC-M4	0.557157
HSP90AB1	GEC-M4	0.57886
IER2	GEC-M4	0.582268
KLF4	GEC-M4	0.582522
CCNL1	GEC-M4	0.604348
DUSP1	GEC-M4	0.608339
EGR1	GEC-M4	0.617184
HSP90AA1	GEC-M4	0.624248
JUNB	GEC-M4	0.632172
ICAM1	GEC-M4	0.633026
DNAJA1	GEC-M4	0.635737
HSPH1	GEC-M4	0.637244
ATF3	GEC-M4	0.63778
ZFP36	GEC-M4	0.654794
JUN	GEC-M4	0.658624
FOSB	GEC-M4	0.686627
NFKBIZ	GEC-M4	0.691201
FOS	GEC-M4	0.696385
HSPA1A	GEC-M4	0.70477
DNAJB1	GEC-M4	0.714151
PAPPA2	GEC-M5	0.41909
MT-ATP6	GEC-M5	0.419672
KCNJ16	GEC-M5	0.428937
CASR	GEC-M5	0.433359
UMOD	GEC-M5	0.440124
IRX2	GEC-M5	0.443546
WFDC2	GEC-M5	0.448461
MT-CO1	GEC-M5	0.463627
CDH16	GEC-M5	0.475415
MUC15	GEC-M5	0.4793
TMEM52B	GEC-M5	0.494014
ACPP	GEC-M5	0.495118
CLCNKA	GEC-M5	0.497049
CLCNKB	GEC-M5	0.501764
CD24	GEC-M5	0.504163
EPCAM	GEC-M5	0.510691
MT-CO3	GEC-M5	0.518585
SLC12A1	GEC-M5	0.520873
ATP1B1	GEC-M5	0.55858
ERBB4	GEC-M5	0.560826
DEFB1	GEC-M5	0.56339
TMEM213	GEC-M5	0.582465
CA12	GEC-M5	0.59458
KNG1	GEC-M5	0.598651
MAL	GEC-M5	0.663808
PTRH1	GEC-M6	0.180694
CCDC191	GEC-M6	0.183219
EVI5	GEC-M6	0.187697
RBX1	GEC-M6	0.188889
MRPL1	GEC-M6	0.193027
PGM3	GEC-M6	0.196375
ELMOD2	GEC-M6	0.197124
UFD1	GEC-M6	0.201325
PPM1A	GEC-M6	0.205712
NDUFAF1	GEC-M6	0.207407
NDUFA13	GEC-M6	0.216676
USP14	GEC-M6	0.220993
SURF4	GEC-M6	0.221991
RAB12	GEC-M6	0.222763
ZDHHC9	GEC-M6	0.226057
VHL	GEC-M6	0.229639
C1QBP	GEC-M6	0.230424
TNIP2	GEC-M6	0.230582
MTIF2	GEC-M6	0.233085
LSM3	GEC-M6	0.23624
KRAS	GEC-M6	0.238911
BIVM	GEC-M6	0.256021
HMOX2	GEC-M6	0.262719
SECISBP2L	GEC-M6	0.298686
ASB8	GEC-M6	0.300675
TMEM9	GEC-M7	0.226364
ITPR2	GEC-M7	0.230721
C12orf45	GEC-M7	0.230896
PLCXD2	GEC-M7	0.232227
SLC5A3	GEC-M7	0.232572
PTH2R	GEC-M7	0.247047
TNFRSF12A	GEC-M7	0.253556
COX20	GEC-M7	0.259816
FAT1	GEC-M7	0.264504
MOB3B	GEC-M7	0.268467
ARMC9	GEC-M7	0.274965
MYEF2	GEC-M7	0.278452
PDE1A	GEC-M7	0.283097
DSP	GEC-M7	0.287509
ABCB1	GEC-M7	0.294605
LAMB1	GEC-M7	0.318852
AQP2	GEC-M7	0.323531
SLC25A29	GEC-M7	0.354519
MMP7	GEC-M7	0.359876
MACC1	GEC-M7	0.363586
SDC4	GEC-M7	0.369948
KCNJ1	GEC-M7	0.379341
KRT7	GEC-M7	0.402795
SLC38A1	GEC-M7	0.410306
POU3F3	GEC-M7	0.524182
ITM2A	GEC-M8	0.359872
IGFBP7	GEC-M8	0.377357
TNFSF10	GEC-M8	0.384307
SH3BP5	GEC-M8	0.388866
ELK3	GEC-M8	0.406228
CTNNAL1	GEC-M8	0.408659
TMSB4X	GEC-M8	0.431302
IL6ST	GEC-M8	0.44048
HLA-E	GEC-M8	0.447668
HLA-DPB1	GEC-M8	0.454105
GBP4	GEC-M8	0.482218
HLA-DPA1	GEC-M8	0.484657
IGFBP4	GEC-M8	0.487753
HLA-DQA2	GEC-M8	0.494598
GIMAP7	GEC-M8	0.504885
HLA-DQA1	GEC-M8	0.50639
MARCKS	GEC-M8	0.512888
B2M	GEC-M8	0.526885
NOSTRIN	GEC-M8	0.530854
HLA-DRB1	GEC-M8	0.533638
TM4SF18	GEC-M8	0.545718
HLA-DRA	GEC-M8	0.548945
CAVIN2	GEC-M8	0.573234
CD74	GEC-M8	0.651233
RAMP3	GEC-M8	0.670997
TMEM43	GEC-M9	0.215488
NIPBL	GEC-M9	0.216902
RAD17	GEC-M9	0.217334
EML4	GEC-M9	0.217381
CFAP36	GEC-M9	0.221486
MPC1	GEC-M9	0.221964
MLLT6	GEC-M9	0.223893
ARSK	GEC-M9	0.224332
ICE1	GEC-M9	0.226278
CYB561	GEC-M9	0.228299
RFC1	GEC-M9	0.228882
UBTF	GEC-M9	0.233389
FAM84A	GEC-M9	0.237328
TMEM87A	GEC-M9	0.237568
SMARCA2	GEC-M9	0.240208
UBE2L3	GEC-M9	0.240932
DDX17	GEC-M9	0.241865
PCM1	GEC-M9	0.250071
STAG1	GEC-M9	0.252883
PPM1G	GEC-M9	0.254383
NABP2	GEC-M9	0.257697
EMP2	GEC-M9	0.262027
NPM1	GEC-M9	0.265474
YBX1	GEC-M9	0.271295
DDX42	GEC-M9	0.29772
PDRG1	GEC-M10	0.237882
NCOR1	GEC-M10	0.244893
NPNT	GEC-M10	0.244957
SLC35F5	GEC-M10	0.246087
SLC15A4	GEC-M10	0.247876
HACD2	GEC-M10	0.250948
SSFA2	GEC-M10	0.254487
CLDN1	GEC-M10	0.257927
TMEM139	GEC-M10	0.264631
TMTC4	GEC-M10	0.267437
LMLN	GEC-M10	0.26833
PDE4DIP	GEC-M10	0.275017
ITGB6	GEC-M10	0.277137
WDR12	GEC-M10	0.277145
EHF	GEC-M10	0.283922
TACSTD2	GEC-M10	0.284986
RIC3	GEC-M10	0.289119
CAPS	GEC-M10	0.291782
COBL	GEC-M10	0.295316
ARHGEF38	GEC-M10	0.31127
VTCN1	GEC-M10	0.311705
TAB3	GEC-M10	0.335605
FAM3B	GEC-M10	0.351655
ITM2C	GEC-M10	0.380972
ETV1	GEC-M10	0.405671
EBAG9	GEC-M11	0.223848
SIRT5	GEC-M11	0.236724
LTA4H	GEC-M11	0.241285
BTC	GEC-M11	0.246479
PKIA	GEC-M11	0.250299
PIK3R3	GEC-M11	0.264965
USP11	GEC-M11	0.265521
EVL	GEC-M11	0.26754
FILIP1L	GEC-M11	0.289908
PTPN14	GEC-M11	0.297387
LSR	GEC-M11	0.298067
RNF19A	GEC-M11	0.3058
AZIN1	GEC-M11	0.310366
EXOC6	GEC-M11	0.317809
HS6ST1	GEC-M11	0.322513
ANXA3	GEC-M11	0.327992
ARGLU1	GEC-M11	0.334564
SRGN	GEC-M11	0.334613
CFH	GEC-M11	0.356875
IGFBP2	GEC-M11	0.401384
DST	GEC-M11	0.421292
LPCAT2	GEC-M11	0.433852
HPGD	GEC-M11	0.446421
JAG1	GEC-M11	0.516374
MECOM	GEC-M11	0.57131
UBE2Q2P1	GEC-M12	0.238997
WDR1	GEC-M12	0.241243
CLIC4	GEC-M12	0.24513
ETFRF1	GEC-M12	0.245354
NFIX	GEC-M12	0.257193
RCAN3	GEC-M12	0.25947
G3BP1	GEC-M12	0.264356
PLCB4	GEC-M12	0.268335
SMS	GEC-M12	0.268372
EIF3F	GEC-M12	0.277041
RABGAP1	GEC-M12	0.284682
KMT2A	GEC-M12	0.284782
F11R	GEC-M12	0.287516
SPCS1	GEC-M12	0.291351
TBC1D1	GEC-M12	0.311073
RRBP1	GEC-M12	0.316366
PPP1R14B	GEC-M12	0.329063
FUT8	GEC-M12	0.348536
FRMD4A	GEC-M12	0.356971
ATP2B1	GEC-M12	0.357866
ANKRD12	GEC-M12	0.361037
EID1	GEC-M12	0.364942
SNX3	GEC-M12	0.367627
BCAM	GEC-M12	0.368277
MAP4	GEC-M12	0.391667
NGDN	GEC-M13	0.201955
YY1	GEC-M13	0.20265
EIF4G2	GEC-M13	0.204641
MDM4	GEC-M13	0.205564
FAM76A	GEC-M13	0.206836
STON2	GEC-M13	0.212164
ITGA3	GEC-M13	0.212858
KPNA4	GEC-M13	0.21359
SLC35B1	GEC-M13	0.214532
RBBP4	GEC-M13	0.215457
HLTF	GEC-M13	0.217551
CREB1	GEC-M13	0.221838
MACO1	GEC-M13	0.222852
KIAA2026	GEC-M13	0.222898
CAB39L	GEC-M13	0.223498
LATS2	GEC-M13	0.22557
BTG3	GEC-M13	0.227681
SKP1	GEC-M13	0.232016
TRAM2	GEC-M13	0.248304
CARD19	GEC-M13	0.249934
NMRK1	GEC-M13	0.250637
CAPN2	GEC-M13	0.252005
DUT	GEC-M13	0.254548
SARAF	GEC-M13	0.26721
C1orf115	GEC-M13	0.280393
MTUS1	GEC-M14	0.304662
AP1S2	GEC-M14	0.313121
STK38L	GEC-M14	0.313487
CD99	GEC-M14	0.316507
HMGB1	GEC-M14	0.31911
WASF2	GEC-M14	0.319137
GIMAP4	GEC-M14	0.346178
DPYSL2	GEC-M14	0.354296
UACA	GEC-M14	0.366669
UTRN	GEC-M14	0.367368
ESAM	GEC-M14	0.378818
GNAI2	GEC-M14	0.380589
SLFN5	GEC-M14	0.385122
VIM	GEC-M14	0.386496
CALCRL	GEC-M14	0.388032
ADGRF5	GEC-M14	0.388139
EMP1	GEC-M14	0.388543
ITGB1	GEC-M14	0.402781
HEG1	GEC-M14	0.405081
PTPRB	GEC-M14	0.41018
CAV1	GEC-M14	0.414285
MEIS2	GEC-M14	0.428355
RNASE1	GEC-M14	0.472964
PECAM1	GEC-M14	0.514611
PALMD	GEC-M14	0.520998
STK17B	GEC-M15	0.339661
ARHGAP42	GEC-M15	0.341359
NT5DC2	GEC-M15	0.347686
SNHG18	GEC-M15	0.355391
MXRA8	GEC-M15	0.382384
PHTF2	GEC-M15	0.382386
IFIT2	GEC-M15	0.387165
GATA3-AS1	GEC-M15	0.387174
CYBA	GEC-M15	0.388861
LMO7	GEC-M15	0.440687
SPOCK1	GEC-M15	0.4457
AEBP1	GEC-M15	0.446083
C1R	GEC-M15	0.452975
GUCY1A1	GEC-M15	0.466775
CPM	GEC-M15	0.489808
LGALS3BP	GEC-M15	0.491055
TPM1	GEC-M15	0.509922
FAM89A	GEC-M15	0.514074
SOD3	GEC-M15	0.547442
CCDC80	GEC-M15	0.551386
GATA3	GEC-M15	0.578814
CALD1	GEC-M15	0.598217
MYL9	GEC-M15	0.666668
TPM2	GEC-M15	0.688359
BGN	GEC-M15	0.721215
